# Supplementary material for: Cross-Kingdom Regulation of Putative miRNAs Derived from Happy Tree in Cancer Pathway: A Systems Biology Approach
Source: Int J Mol Sci. 2017 Jun 3;18(6):1191. doi: 10.3390/ijms18061191 (PMC5486014; doi:10.3390/ijms18061191)
Supplement: Supplementary file 1 [file ijms-18-01191-s001.zip]

Archive with 4 entries (3 files):
- Supplementary files/
- Supplementary files/Supplementary file S1 - Gene-disease associations.tsv.txt
- Supplementary files/Supplementary file S2 - Centrality values of all nodes.csv
- Supplementary files/Supplementary file S3-Functional annotation.docx
