# Supplementary material for: Cross-Kingdom Regulation of Putative miRNAs Derived from Happy Tree in Cancer Pathway: A Systems Biology Approach
Source: Int J Mol Sci. 2017 Jun 3;18(6):1191. doi: 10.3390/ijms18061191 (PMC5486014; doi:10.3390/ijms18061191)
Supplement: Supplementary file 1 [file ijms-18-01191-s001.zip › Supplementary files/Supplementary file S1 - Gene-disease associations.tsv.txt]

c2.geneId	c2.name	c2.uniprotId	c2.description	c2.pathName	c2.pantherName	c1.cui	c1.name	c1.diseaseClassName	c1.STY	c1.MESH	c1.omimInt	c1.type	c3.PI	c3.PL	c0.score	c0.pmids	c0.snps
51099	ABHD5	Q8WTS1	abhydrolase domain containing 5	Metabolism	protease; hydrolase	C0268238	Triglyceride storage disease with ichthyosis	Musculoskeletal Diseases; Nervous System Diseases; Congenital, Hereditary, and Neonatal Diseases and Abnormalities; Skin and Connective Tissue Diseases; Nutritional and Metabolic Diseases	Disease or Syndrome	C536560	275630	disease	0.722882743	0.37037037	0.566243163	24	5
51099	ABHD5	Q8WTS1	abhydrolase domain containing 5	Metabolism	protease; hydrolase	C0026848	Myopathy	Musculoskeletal Diseases; Nervous System Diseases	Disease or Syndrome	D009135	null	group	0.722882743	0.37037037	0.003452799	5	0
51099	ABHD5	Q8WTS1	abhydrolase domain containing 5	Metabolism	protease; hydrolase	C0023794	Lipoidosis	Congenital, Hereditary, and Neonatal Diseases and Abnormalities; Nutritional and Metabolic Diseases	Disease or Syndrome	D008064	null	disease	0.722882743	0.37037037	0.002367032	1	0
51099	ABHD5	Q8WTS1	abhydrolase domain containing 5	Metabolism	protease; hydrolase	C0268596	Multiple Acyl Coenzyme A Dehydrogenase Deficiency	Congenital, Hereditary, and Neonatal Diseases and Abnormalities; Nutritional and Metabolic Diseases	Disease or Syndrome	D054069	231680	disease	0.722882743	0.37037037	0.002367032	1	0
51099	ABHD5	Q8WTS1	abhydrolase domain containing 5	Metabolism	protease; hydrolase	C0020757	Ichthyoses	Congenital, Hereditary, and Neonatal Diseases and Abnormalities; Skin and Connective Tissue Diseases	Congenital Abnormality,Disease or Syndrome	D007057	null	disease	0.722882743	0.37037037	0.002171535	8	0
51099	ABHD5	Q8WTS1	abhydrolase domain containing 5	Metabolism	protease; hydrolase	C0020758	Congenital ichthyosis	Congenital, Hereditary, and Neonatal Diseases and Abnormalities; Skin and Connective Tissue Diseases	Congenital Abnormality,Disease or Syndrome	D017490	242300	disease	0.722882743	0.37037037	0.002171535	8	0
51099	ABHD5	Q8WTS1	abhydrolase domain containing 5	Metabolism	protease; hydrolase	C2711227	Steatohepatitis	Digestive System Diseases	Disease or Syndrome	D005234	null	disease	0.722882743	0.37037037	0.001628651	6	0
51099	ABHD5	Q8WTS1	abhydrolase domain containing 5	Metabolism	protease; hydrolase	C0015695	Fatty Liver	Digestive System Diseases	Disease or Syndrome	D005234	null	disease	0.722882743	0.37037037	0.000814326	3	0
51099	ABHD5	Q8WTS1	abhydrolase domain containing 5	Metabolism	protease; hydrolase	C0028754	Obesity	Nutritional and Metabolic Diseases; Pathological Conditions, Signs and Symptoms	Disease or Syndrome	D009765	601665	disease	0.722882743	0.37037037	0.000814326	3	0
51099	ABHD5	Q8WTS1	abhydrolase domain containing 5	Metabolism	protease; hydrolase	C0019209	Hepatomegaly	Digestive System Diseases; Pathological Conditions, Signs and Symptoms	Sign or Symptom	D006529	null	phenotype	0.722882743	0.37037037	0.000542884	2	0
51099	ABHD5	Q8WTS1	abhydrolase domain containing 5	Metabolism	protease; hydrolase	C0000768	Congenital Abnormality	Congenital, Hereditary, and Neonatal Diseases and Abnormalities	Congenital Abnormality	D000013	null	group	0.722882743	0.37037037	0.000271442	1	0
51099	ABHD5	Q8WTS1	abhydrolase domain containing 5	Metabolism	protease; hydrolase	C0013146	Drug abuse	Substance-Related Disorders; Mental Disorders	Mental or Behavioral Dysfunction	D019966	null	disease	0.722882743	0.37037037	0.000271442	1	0
51099	ABHD5	Q8WTS1	abhydrolase domain containing 5	Metabolism	protease; hydrolase	C0017636	Glioblastoma	Neoplasms	Neoplastic Process	D005909	null	disease	0.722882743	0.37037037	0.000271442	1	0
51099	ABHD5	Q8WTS1	abhydrolase domain containing 5	Metabolism	protease; hydrolase	C0033626	Protein Deficiency	Nutritional and Metabolic Diseases	Disease or Syndrome	D011488	null	disease	0.722882743	0.37037037	0.000271442	1	0
51099	ABHD5	Q8WTS1	abhydrolase domain containing 5	Metabolism	protease; hydrolase	C0079154	Congenital Nonbullous Ichthyosiform Erythroderma	Congenital, Hereditary, and Neonatal Diseases and Abnormalities; Skin and Connective Tissue Diseases	Congenital Abnormality	D017490	null	disease	0.722882743	0.37037037	0.000271442	1	0
51099	ABHD5	Q8WTS1	abhydrolase domain containing 5	Metabolism	protease; hydrolase	C0338831	Manic	Mental Disorders	Mental or Behavioral Dysfunction	D001714	null	disease	0.722882743	0.37037037	0.000271442	1	0
51099	ABHD5	Q8WTS1	abhydrolase domain containing 5	Metabolism	protease; hydrolase	C0853193	Bipolar I disorder	null	Mental or Behavioral Dysfunction	null	null	disease	0.722882743	0.37037037	0.000271442	1	0
9495	AKAP5	P24588	A kinase (PRKA) anchor protein 5	Metabolism; Neuronal System	null	C0018800	Cardiomegaly	Cardiovascular Diseases; Pathological Conditions, Signs and Symptoms	Finding	D006332	null	phenotype	0.830999117	0.222222222	0.12	1	0
9495	AKAP5	P24588	A kinase (PRKA) anchor protein 5	Metabolism; Neuronal System	null	C0025261	Memory Disorders	Nervous System Diseases; Pathological Conditions, Signs and Symptoms; Behavior and Behavior Mechanisms	Mental or Behavioral Dysfunction	D008569	null	disease	0.830999117	0.222222222	0.12	1	0
9495	AKAP5	P24588	A kinase (PRKA) anchor protein 5	Metabolism; Neuronal System	null	C0026613	Motor Skills Disorders	Mental Disorders	Mental or Behavioral Dysfunction	D019957	null	disease	0.830999117	0.222222222	0.12	1	0
9495	AKAP5	P24588	A kinase (PRKA) anchor protein 5	Metabolism; Neuronal System	null	C0039621	Tetany	Nervous System Diseases; Nutritional and Metabolic Diseases; Pathological Conditions, Signs and Symptoms	Disease or Syndrome	D013746	null	disease	0.830999117	0.222222222	0.08	1	0
9495	AKAP5	P24588	A kinase (PRKA) anchor protein 5	Metabolism; Neuronal System	null	C0020429	Hyperalgesia	Nervous System Diseases; Pathological Conditions, Signs and Symptoms	Sign or Symptom	D006930	null	phenotype	0.830999117	0.222222222	0.000271442	1	0
9495	AKAP5	P24588	A kinase (PRKA) anchor protein 5	Metabolism; Neuronal System	null	C0024117	Chronic Obstructive Airway Disease	Respiratory Tract Diseases	Disease or Syndrome	D029424	606963	disease	0.830999117	0.222222222	0.000271442	1	0
9495	AKAP5	P24588	A kinase (PRKA) anchor protein 5	Metabolism; Neuronal System	null	C0036341	Schizophrenia	Mental Disorders	Mental or Behavioral Dysfunction	D012559	181500	disease	0.830999117	0.222222222	0.000271442	1	0
9495	AKAP5	P24588	A kinase (PRKA) anchor protein 5	Metabolism; Neuronal System	null	C0751214	Hyperalgesia, Thermal	Nervous System Diseases; Pathological Conditions, Signs and Symptoms	Sign or Symptom	D006930	null	phenotype	0.830999117	0.222222222	0.000271442	1	0
84079	ANKRD27	Q96NW4	ankyrin repeat domain 27 (VPS9 domain)	null	null	C0341106	Eosinophilic esophagitis	Digestive System Diseases; Hemic and Lymphatic Diseases; Immune System Diseases	Disease or Syndrome	D057765	NA	disease	0.927215281	0.148148148	0.12	1	1
84079	ANKRD27	Q96NW4	ankyrin repeat domain 27 (VPS9 domain)	null	null	C1269683	Major Depressive Disorder	Mental Disorders	Mental or Behavioral Dysfunction	D003865	NA	disease	0.927215281	0.148148148	0.12	1	1
147495	APCDD1	Q8J025	adenomatosis polyposis coli down-regulated 1	null	null	C1854310	Hypotrichosis simplex	Skin and Connective Tissue Diseases	Disease or Syndrome	C537160	605389	disease	0.730664536	0.37037037	0.480542884	2	1
147495	APCDD1	Q8J025	adenomatosis polyposis coli down-regulated 1	null	null	C0040336	Tobacco Use Disorder	Substance-Related Disorders; Mental Disorders	Finding	D014029	null	phenotype	0.730664536	0.37037037	0.002367032	1	0
147495	APCDD1	Q8J025	adenomatosis polyposis coli down-regulated 1	null	null	C0023418	leukemia	Neoplasms	Neoplastic Process	D007938	null	disease	0.730664536	0.37037037	0.000542884	2	0
147495	APCDD1	Q8J025	adenomatosis polyposis coli down-regulated 1	null	null	C0002395	Alzheimer's Disease	Nervous System Diseases; Mental Disorders	Disease or Syndrome	D000544	104300	disease	0.730664536	0.37037037	0.000271442	1	0
147495	APCDD1	Q8J025	adenomatosis polyposis coli down-regulated 1	null	null	C0007102	Malignant tumor of colon	Neoplasms; Digestive System Diseases	Neoplastic Process	D003110	null	disease	0.730664536	0.37037037	0.000271442	1	0
147495	APCDD1	Q8J025	adenomatosis polyposis coli down-regulated 1	null	null	C0007959	Charcot-Marie-Tooth Disease	Nervous System Diseases; Congenital, Hereditary, and Neonatal Diseases and Abnormalities	Disease or Syndrome	D002607	118200	disease	0.730664536	0.37037037	0.000271442	1	0
147495	APCDD1	Q8J025	adenomatosis polyposis coli down-regulated 1	null	null	C0023449	Acute lymphocytic leukemia	Virus Diseases; Neoplasms; Hemic and Lymphatic Diseases; Immune System Diseases	Neoplastic Process	null	null	disease	0.730664536	0.37037037	0.000271442	1	0
147495	APCDD1	Q8J025	adenomatosis polyposis coli down-regulated 1	null	null	C0030312	Pancytopenia	Hemic and Lymphatic Diseases	Disease or Syndrome	D010198	null	disease	0.730664536	0.37037037	0.000271442	1	1
147495	APCDD1	Q8J025	adenomatosis polyposis coli down-regulated 1	null	null	C0152096	Complete trisomy 18 syndrome	null	Congenital Abnormality,Disease or Syndrome	C580500	300484	disease	0.730664536	0.37037037	0.000271442	1	0
147495	APCDD1	Q8J025	adenomatosis polyposis coli down-regulated 1	null	null	C0242596	Neoplasm, Residual	Neoplasms; Pathological Conditions, Signs and Symptoms	Neoplastic Process	D018365	null	phenotype	0.730664536	0.37037037	0.000271442	1	0
147495	APCDD1	Q8J025	adenomatosis polyposis coli down-regulated 1	null	null	C0334108	Multiple polyps	null	Neoplastic Process	null	null	disease	0.730664536	0.37037037	0.000271442	1	1
147495	APCDD1	Q8J025	adenomatosis polyposis coli down-regulated 1	null	null	C0334294	Multiple adenomatous polyps	null	Neoplastic Process	null	null	disease	0.730664536	0.37037037	0.000271442	1	1
147495	APCDD1	Q8J025	adenomatosis polyposis coli down-regulated 1	null	null	C0596263	Carcinogenesis	Neoplasms; Pathological Conditions, Signs and Symptoms	Neoplastic Process	D063646	null	phenotype	0.730664536	0.37037037	0.000271442	1	0
147495	APCDD1	Q8J025	adenomatosis polyposis coli down-regulated 1	null	null	C0699790	Colon Carcinoma	Neoplasms; Digestive System Diseases	Neoplastic Process	null	1,14,50,01,91,170	disease	0.730664536	0.37037037	0.000271442	1	0
147495	APCDD1	Q8J025	adenomatosis polyposis coli down-regulated 1	null	null	C1961102	Precursor Cell Lymphoblastic Leukemia Lymphoma	Neoplasms; Hemic and Lymphatic Diseases; Immune System Diseases	Neoplastic Process	D054198	613065	disease	0.730664536	0.37037037	0.000271442	1	0
10513	APPBP2	Q92624	amyloid beta precursor protein (cytoplasmic tail) binding protein 2	null	cytoskeletal protein; transferase	C0006142	Malignant neoplasm of breast	Neoplasms; Skin and Connective Tissue Diseases	Neoplastic Process	D001943	114480	disease	0.811854232	0.148148148	0.000271442	1	0
10513	APPBP2	Q92624	amyloid beta precursor protein (cytoplasmic tail) binding protein 2	null	cytoskeletal protein; transferase	C0020538	Hypertensive disease	Cardiovascular Diseases	Disease or Syndrome	D006973	null	disease	0.811854232	0.148148148	0.000271442	1	0
10513	APPBP2	Q92624	amyloid beta precursor protein (cytoplasmic tail) binding protein 2	null	cytoskeletal protein; transferase	C0033578	Prostatic Neoplasms	Neoplasms; Male Urogenital Diseases	Neoplastic Process	D011471	null	disease	0.811854232	0.148148148	0.000271442	1	0
10513	APPBP2	Q92624	amyloid beta precursor protein (cytoplasmic tail) binding protein 2	null	cytoskeletal protein; transferase	C0206681	Adenocarcinoma, Clear Cell	Neoplasms	Neoplastic Process	D018262	null	disease	0.811854232	0.148148148	0.000271442	1	0
10513	APPBP2	Q92624	amyloid beta precursor protein (cytoplasmic tail) binding protein 2	null	cytoskeletal protein; transferase	C0678222	Breast Carcinoma	Neoplasms	Neoplastic Process	null	null	disease	0.811854232	0.148148148	0.000271442	1	0
10513	APPBP2	Q92624	amyloid beta precursor protein (cytoplasmic tail) binding protein 2	null	cytoskeletal protein; transferase	C0746102	Chronic lung disease	null	Disease or Syndrome	null	null	disease	0.811854232	0.148148148	0.000271442	1	0
10776	ARPP19	P56211	cAMP-regulated phosphoprotein, 19kDa	Cell Cycle	null	C0013080	Down Syndrome	Nervous System Diseases; Congenital, Hereditary, and Neonatal Diseases and Abnormalities	Congenital Abnormality,Disease or Syndrome	D004314	NA	disease	0.88463895	0.185185185	0.002995792	1	0
10776	ARPP19	P56211	cAMP-regulated phosphoprotein, 19kDa	Cell Cycle	null	C2239176	Liver carcinoma	Neoplasms; Digestive System Diseases	Neoplastic Process	D006528	NA	disease	0.88463895	0.185185185	0.000271442	1	0
493	ATP2B4	P23634	ATPase, Ca++ transporting, plasma membrane 4	Hemostasis; Muscle contraction; Transmembrane transport of small molecules	transporter; hydrolase	C0024530	Malaria	Parasitic Diseases	Disease or Syndrome	D008288	null	disease	0.696493182	0.407407407	0.120542884	3	1
493	ATP2B4	P23634	ATPase, Ca++ transporting, plasma membrane 4	Hemostasis; Muscle contraction; Transmembrane transport of small molecules	transporter; hydrolase	C0013421	Dystonia	Nervous System Diseases; Pathological Conditions, Signs and Symptoms	Sign or Symptom	D004421	null	phenotype	0.696493182	0.407407407	0.08	1	0
493	ATP2B4	P23634	ATPase, Ca++ transporting, plasma membrane 4	Hemostasis; Muscle contraction; Transmembrane transport of small molecules	transporter; hydrolase	C0036439	Scoliosis, unspecified	Musculoskeletal Diseases	Anatomical Abnormality	D012600	null	disease	0.696493182	0.407407407	0.00272435	1	0
493	ATP2B4	P23634	ATPase, Ca++ transporting, plasma membrane 4	Hemostasis; Muscle contraction; Transmembrane transport of small molecules	transporter; hydrolase	C0155552	Hearing Loss, Mixed Conductive-Sensorineural	Otorhinolaryngologic Diseases; Nervous System Diseases; Pathological Conditions, Signs and Symptoms	Disease or Syndrome	D046089	null	disease	0.696493182	0.407407407	0.000814326	3	0
493	ATP2B4	P23634	ATPase, Ca++ transporting, plasma membrane 4	Hemostasis; Muscle contraction; Transmembrane transport of small molecules	transporter; hydrolase	C0004352	Autistic Disorder	Mental Disorders	Mental or Behavioral Dysfunction	D001321	209850	disease	0.696493182	0.407407407	0.000542884	2	0
493	ATP2B4	P23634	ATPase, Ca++ transporting, plasma membrane 4	Hemostasis; Muscle contraction; Transmembrane transport of small molecules	transporter; hydrolase	C0037772	Spastic Paraplegia	Nervous System Diseases; Pathological Conditions, Signs and Symptoms	Disease or Syndrome	D010264	null	disease	0.696493182	0.407407407	0.000542884	2	0
493	ATP2B4	P23634	ATPase, Ca++ transporting, plasma membrane 4	Hemostasis; Muscle contraction; Transmembrane transport of small molecules	transporter; hydrolase	C0018801	Heart failure	Cardiovascular Diseases	Disease or Syndrome	D006333	null	disease	0.696493182	0.407407407	0.000271442	1	0
493	ATP2B4	P23634	ATPase, Ca++ transporting, plasma membrane 4	Hemostasis; Muscle contraction; Transmembrane transport of small molecules	transporter; hydrolase	C0018802	Congestive heart failure	Cardiovascular Diseases	Disease or Syndrome	D006333	null	disease	0.696493182	0.407407407	0.000271442	1	0
493	ATP2B4	P23634	ATPase, Ca++ transporting, plasma membrane 4	Hemostasis; Muscle contraction; Transmembrane transport of small molecules	transporter; hydrolase	C0023281	Leishmaniasis	Parasitic Diseases; Skin and Connective Tissue Diseases	Disease or Syndrome	D007896	null	disease	0.696493182	0.407407407	0.000271442	1	0
493	ATP2B4	P23634	ATPase, Ca++ transporting, plasma membrane 4	Hemostasis; Muscle contraction; Transmembrane transport of small molecules	transporter; hydrolase	C0410702	Adolescent idiopathic scoliosis	null	Anatomical Abnormality	null	null	disease	0.696493182	0.407407407	0.000271442	1	0
493	ATP2B4	P23634	ATPase, Ca++ transporting, plasma membrane 4	Hemostasis; Muscle contraction; Transmembrane transport of small molecules	transporter; hydrolase	C0729233	Dissecting aneurysm of the thoracic aorta	null	Disease or Syndrome	null	null	disease	0.696493182	0.407407407	0.000271442	1	0
493	ATP2B4	P23634	ATPase, Ca++ transporting, plasma membrane 4	Hemostasis; Muscle contraction; Transmembrane transport of small molecules	transporter; hydrolase	C1510586	Autism Spectrum Disorders	Mental Disorders	Mental or Behavioral Dysfunction	D000067877	209850	disease	0.696493182	0.407407407	0.000271442	1	0
2583	B4GALNT1	Q00973	beta-1,4-N-acetyl-galactosaminyl transferase 1	null	null	C1836632	SPASTIC PARAPLEGIA 26, AUTOSOMAL RECESSIVE (disorder)	Nervous System Diseases; Congenital, Hereditary, and Neonatal Diseases and Abnormalities	Disease or Syndrome	C536862	609195	disease	0.758214398	0.296296296	0.36	1	1
2583	B4GALNT1	Q00973	beta-1,4-N-acetyl-galactosaminyl transferase 1	null	null	C0025202	melanoma	Neoplasms	Neoplastic Process	D008545	null	disease	0.758214398	0.296296296	0.00408156	6	0
2583	B4GALNT1	Q00973	beta-1,4-N-acetyl-galactosaminyl transferase 1	null	null	C0021841	Intestinal Neoplasms	Neoplasms; Digestive System Diseases	Neoplastic Process	D007414	null	disease	0.758214398	0.296296296	0.00272435	1	0
2583	B4GALNT1	Q00973	beta-1,4-N-acetyl-galactosaminyl transferase 1	null	null	C1458155	Mammary Neoplasms	Neoplasms; Skin and Connective Tissue Diseases	Neoplastic Process	D001943	null	disease	0.758214398	0.296296296	0.00272435	1	0
2583	B4GALNT1	Q00973	beta-1,4-N-acetyl-galactosaminyl transferase 1	null	null	C0011854	Diabetes Mellitus, Insulin-Dependent	Nutritional and Metabolic Diseases; Endocrine System Diseases; Immune System Diseases	Disease or Syndrome	D003922	2,22,10,06,12,227	disease	0.758214398	0.296296296	0.002638474	1	0
2583	B4GALNT1	Q00973	beta-1,4-N-acetyl-galactosaminyl transferase 1	null	null	C0004364	Autoimmune Diseases	Immune System Diseases	Disease or Syndrome	D001327	109100	group	0.758214398	0.296296296	0.002367032	1	1
2583	B4GALNT1	Q00973	beta-1,4-N-acetyl-galactosaminyl transferase 1	null	null	C0027819	Neuroblastoma	Neoplasms	Neoplastic Process	D009447	null	disease	0.758214398	0.296296296	0.000542884	2	0
2583	B4GALNT1	Q00973	beta-1,4-N-acetyl-galactosaminyl transferase 1	null	null	C0700095	Central neuroblastoma	null	Neoplastic Process	null	null	disease	0.758214398	0.296296296	0.000542884	2	0
2583	B4GALNT1	Q00973	beta-1,4-N-acetyl-galactosaminyl transferase 1	null	null	C0027627	Neoplasm Metastasis	Neoplasms; Pathological Conditions, Signs and Symptoms	Neoplastic Process	D009362	null	phenotype	0.758214398	0.296296296	0.000271442	1	0
2583	B4GALNT1	Q00973	beta-1,4-N-acetyl-galactosaminyl transferase 1	null	null	C0178874	Tumor Progression	null	Neoplastic Process	null	null	phenotype	0.758214398	0.296296296	0.000271442	1	0
2583	B4GALNT1	Q00973	beta-1,4-N-acetyl-galactosaminyl transferase 1	null	null	C0278704	Malignant Childhood Neoplasm	Neoplasms	Neoplastic Process	null	null	disease	0.758214398	0.296296296	0.000271442	1	0
2583	B4GALNT1	Q00973	beta-1,4-N-acetyl-galactosaminyl transferase 1	null	null	C0346957	Disseminated Malignant Neoplasm	Neoplasms	Neoplastic Process	null	null	phenotype	0.758214398	0.296296296	0.000271442	1	0
2583	B4GALNT1	Q00973	beta-1,4-N-acetyl-galactosaminyl transferase 1	null	null	C0685938	Malignant neoplasm of gastrointestinal tract	Neoplasms; Digestive System Diseases	Neoplastic Process	D005770	null	disease	0.758214398	0.296296296	0.000271442	1	0
571	BACH1	O14867	BTB and CNC homology 1, basic leucine zipper transcription factor 1	null	null	C0151786	Muscle Weakness	Musculoskeletal Diseases; Nervous System Diseases; Pathological Conditions, Signs and Symptoms	Sign or Symptom	D018908	null	phenotype	0.650098025	0.592592593	0.12	1	0
571	BACH1	O14867	BTB and CNC homology 1, basic leucine zipper transcription factor 1	null	null	C0346647	Malignant neoplasm of pancreas	Neoplasms; Digestive System Diseases; Endocrine System Diseases	Neoplastic Process	D010190	null	disease	0.650098025	0.592592593	0.12	1	1
571	BACH1	O14867	BTB and CNC homology 1, basic leucine zipper transcription factor 1	null	null	C1140680	Malignant neoplasm of ovary	Neoplasms; Female Urogenital Diseases and Pregnancy Complications; Endocrine System Diseases	Neoplastic Process	D010051	167000	disease	0.650098025	0.592592593	0.003181358	4	0
571	BACH1	O14867	BTB and CNC homology 1, basic leucine zipper transcription factor 1	null	null	C0019196	Hepatitis C	Virus Diseases; Digestive System Diseases	Disease or Syndrome	D006526	null	disease	0.650098025	0.592592593	0.002995792	2	0
571	BACH1	O14867	BTB and CNC homology 1, basic leucine zipper transcription factor 1	null	null	C0030297	Pancreatic Neoplasm	Neoplasms; Digestive System Diseases; Endocrine System Diseases	Neoplastic Process	D010190	null	disease	0.650098025	0.592592593	0.002367032	1	1
571	BACH1	O14867	BTB and CNC homology 1, basic leucine zipper transcription factor 1	null	null	C0677886	Epithelial ovarian cancer	Neoplasms; Female Urogenital Diseases and Pregnancy Complications; Endocrine System Diseases	Neoplastic Process	C538090	167000	disease	0.650098025	0.592592593	0.002367032	1	0
571	BACH1	O14867	BTB and CNC homology 1, basic leucine zipper transcription factor 1	null	null	C1561549	Glomerular filtration rate finding	null	Finding	null	null	phenotype	0.650098025	0.592592593	0.002367032	1	4
571	BACH1	O14867	BTB and CNC homology 1, basic leucine zipper transcription factor 1	null	null	C0015625	Fanconi Anemia	Hemic and Lymphatic Diseases; Congenital, Hereditary, and Neonatal Diseases and Abnormalities; Nutritional and Metabolic Diseases	Disease or Syndrome	D005199	null	disease	0.650098025	0.592592593	0.001085767	4	0
571	BACH1	O14867	BTB and CNC homology 1, basic leucine zipper transcription factor 1	null	null	C0029925	Ovarian Carcinoma	Neoplasms; Female Urogenital Diseases and Pregnancy Complications; Endocrine System Diseases	Neoplastic Process	null	null	disease	0.650098025	0.592592593	0.000814326	3	0
571	BACH1	O14867	BTB and CNC homology 1, basic leucine zipper transcription factor 1	null	null	C0346153	Breast Cancer, Familial	Neoplasms; Skin and Connective Tissue Diseases	Neoplastic Process	C562840	114480	disease	0.650098025	0.592592593	0.000814326	3	0
571	BACH1	O14867	BTB and CNC homology 1, basic leucine zipper transcription factor 1	null	null	C3469521	FANCONI ANEMIA, COMPLEMENTATION GROUP A (disorder)	null	Disease or Syndrome	null	227650	disease	0.650098025	0.592592593	0.000814326	3	0
571	BACH1	O14867	BTB and CNC homology 1, basic leucine zipper transcription factor 1	null	null	C0023467	Leukemia, Myelocytic, Acute	Neoplasms	Neoplastic Process	D015470	601626	disease	0.650098025	0.592592593	0.000542884	2	0
571	BACH1	O14867	BTB and CNC homology 1, basic leucine zipper transcription factor 1	null	null	C0006145	Breast Diseases	Skin and Connective Tissue Diseases	Disease or Syndrome	D001941	null	group	0.650098025	0.592592593	0.000271442	1	0
571	BACH1	O14867	BTB and CNC homology 1, basic leucine zipper transcription factor 1	null	null	C0009319	Colitis	Digestive System Diseases	Disease or Syndrome	D003092	null	disease	0.650098025	0.592592593	0.000271442	1	0
571	BACH1	O14867	BTB and CNC homology 1, basic leucine zipper transcription factor 1	null	null	C0019693	HIV Infections	Virus Diseases; Immune System Diseases	Disease or Syndrome	D015658	null	group	0.650098025	0.592592593	0.000271442	1	0
571	BACH1	O14867	BTB and CNC homology 1, basic leucine zipper transcription factor 1	null	null	C0023903	Liver neoplasms	Neoplasms; Digestive System Diseases	Neoplastic Process	D008113	null	disease	0.650098025	0.592592593	0.000271442	1	0
571	BACH1	O14867	BTB and CNC homology 1, basic leucine zipper transcription factor 1	null	null	C0041107	Trisomy	Pathological Conditions, Signs and Symptoms	Disease or Syndrome	D014314	null	disease	0.650098025	0.592592593	0.000271442	1	0
571	BACH1	O14867	BTB and CNC homology 1, basic leucine zipper transcription factor 1	null	null	C0153690	Secondary malignant neoplasm of bone	Neoplasms	Neoplastic Process	null	null	disease	0.650098025	0.592592593	0.000271442	1	0
571	BACH1	O14867	BTB and CNC homology 1, basic leucine zipper transcription factor 1	null	null	C0206180	Ki-1+ Anaplastic Large Cell Lymphoma	Neoplasms; Hemic and Lymphatic Diseases; Immune System Diseases	Neoplastic Process	D017728	null	disease	0.650098025	0.592592593	0.000271442	1	0
571	BACH1	O14867	BTB and CNC homology 1, basic leucine zipper transcription factor 1	null	null	C0242379	Malignant neoplasm of lung	Neoplasms; Respiratory Tract Diseases	Neoplastic Process	D008175	null	disease	0.650098025	0.592592593	0.000271442	1	0
571	BACH1	O14867	BTB and CNC homology 1, basic leucine zipper transcription factor 1	null	null	C0275524	Coinfection	Bacterial Infections and Mycoses; Virus Diseases; Parasitic Diseases	Disease or Syndrome	D060085	null	phenotype	0.650098025	0.592592593	0.000271442	1	0
571	BACH1	O14867	BTB and CNC homology 1, basic leucine zipper transcription factor 1	null	null	C0524910	Hepatitis C, Chronic	Virus Diseases; Digestive System Diseases	Disease or Syndrome	D019698	null	disease	0.650098025	0.592592593	0.000271442	1	0
571	BACH1	O14867	BTB and CNC homology 1, basic leucine zipper transcription factor 1	null	null	C0684249	Carcinoma of lung	Neoplasms; Respiratory Tract Diseases	Neoplastic Process	null	211980	disease	0.650098025	0.592592593	0.000271442	1	0
571	BACH1	O14867	BTB and CNC homology 1, basic leucine zipper transcription factor 1	null	null	C0795875	Chromosome 21 monosomy	Pathological Conditions, Signs and Symptoms	Disease or Syndrome	C537108	null	disease	0.650098025	0.592592593	0.000271442	1	0
571	BACH1	O14867	BTB and CNC homology 1, basic leucine zipper transcription factor 1	null	null	C2931822	Nasopharyngeal carcinoma	Neoplasms; Stomatognathic Diseases; Otorhinolaryngologic Diseases	Neoplastic Process	C538339	607107	disease	0.650098025	0.592592593	0.000271442	1	0
571	BACH1	O14867	BTB and CNC homology 1, basic leucine zipper transcription factor 1	null	null	C2945695	Limb ischemia	null	Disease or Syndrome	null	null	disease	0.650098025	0.592592593	0.000271442	1	0
53335	BCL11A	Q9H165	B-cell CLL/lymphoma 11A (zinc finger protein)	null	transcription factor; nucleic acid binding	C0002895	Anemia, Sickle Cell	Hemic and Lymphatic Diseases; Congenital, Hereditary, and Neonatal Diseases and Abnormalities	Disease or Syndrome	D000755	1,41,90,06,03,903	disease	0.610052085	0.592592593	0.131725539	10	1
53335	BCL11A	Q9H165	B-cell CLL/lymphoma 11A (zinc finger protein)	null	transcription factor; nucleic acid binding	C0010606	Adenoid Cystic Carcinoma	Neoplasms	Neoplastic Process	D003528	null	disease	0.610052085	0.592592593	0.12	1	0
53335	BCL11A	Q9H165	B-cell CLL/lymphoma 11A (zinc finger protein)	null	transcription factor; nucleic acid binding	C0032460	Polycystic Ovary Syndrome	Neoplasms; Female Urogenital Diseases and Pregnancy Complications; Endocrine System Diseases	Disease or Syndrome	D011085	184700	disease	0.610052085	0.592592593	0.12	1	0
53335	BCL11A	Q9H165	B-cell CLL/lymphoma 11A (zinc finger protein)	null	transcription factor; nucleic acid binding	C0036095	Salivary Gland Neoplasms	Neoplasms; Stomatognathic Diseases	Neoplastic Process	D012468	null	disease	0.610052085	0.592592593	0.12	1	0
53335	BCL11A	Q9H165	B-cell CLL/lymphoma 11A (zinc finger protein)	null	transcription factor; nucleic acid binding	C1969758	FETAL HEMOGLOBIN QUANTITATIVE TRAIT LOCUS 5 (disorder)	null	Finding	null	142335	phenotype	0.610052085	0.592592593	0.12	0	1
53335	BCL11A	Q9H165	B-cell CLL/lymphoma 11A (zinc finger protein)	null	transcription factor; nucleic acid binding	C0011860	Diabetes Mellitus, Non-Insulin-Dependent	Nutritional and Metabolic Diseases; Endocrine System Diseases	Disease or Syndrome	D003924	1,25,85,36,00,509	disease	0.610052085	0.592592593	0.015830843	12	3
53335	BCL11A	Q9H165	B-cell CLL/lymphoma 11A (zinc finger protein)	null	transcription factor; nucleic acid binding	C0005283	beta Thalassemia	Hemic and Lymphatic Diseases; Congenital, Hereditary, and Neonatal Diseases and Abnormalities	Disease or Syndrome	D017086	613985	disease	0.610052085	0.592592593	0.009629949	10	0
53335	BCL11A	Q9H165	B-cell CLL/lymphoma 11A (zinc finger protein)	null	transcription factor; nucleic acid binding	C0079731	B-Cell Lymphomas	Neoplasms; Hemic and Lymphatic Diseases; Immune System Diseases	Neoplastic Process	D016393	null	disease	0.610052085	0.592592593	0.003267234	3	0
53335	BCL11A	Q9H165	B-cell CLL/lymphoma 11A (zinc finger protein)	null	transcription factor; nucleic acid binding	C0002312	alpha-Thalassemia	Hemic and Lymphatic Diseases; Congenital, Hereditary, and Neonatal Diseases and Abnormalities	Disease or Syndrome	D017085	604131	disease	0.610052085	0.592592593	0.003181358	3	6
53335	BCL11A	Q9H165	B-cell CLL/lymphoma 11A (zinc finger protein)	null	transcription factor; nucleic acid binding	C0039730	Thalassemia	Hemic and Lymphatic Diseases; Congenital, Hereditary, and Neonatal Diseases and Abnormalities	Disease or Syndrome	D013789	null	disease	0.610052085	0.592592593	0.002909916	3	1
53335	BCL11A	Q9H165	B-cell CLL/lymphoma 11A (zinc finger protein)	null	transcription factor; nucleic acid binding	C0019829	Hodgkin Disease	Neoplasms; Hemic and Lymphatic Diseases; Immune System Diseases	Neoplastic Process	D006689	236000	disease	0.610052085	0.592592593	0.00272435	1	0
53335	BCL11A	Q9H165	B-cell CLL/lymphoma 11A (zinc finger protein)	null	transcription factor; nucleic acid binding	C0021655	Insulin Resistance	Nutritional and Metabolic Diseases	Pathologic Function	D007333	147670	phenotype	0.610052085	0.592592593	0.002367032	1	0
53335	BCL11A	Q9H165	B-cell CLL/lymphoma 11A (zinc finger protein)	null	transcription factor; nucleic acid binding	C0030193	Pain	Nervous System Diseases; Pathological Conditions, Signs and Symptoms	Sign or Symptom	D010146	null	phenotype	0.610052085	0.592592593	0.002367032	1	0
53335	BCL11A	Q9H165	B-cell CLL/lymphoma 11A (zinc finger protein)	null	transcription factor; nucleic acid binding	C0400966	Non-alcoholic Fatty Liver Disease	Digestive System Diseases	Disease or Syndrome	D065626	null	disease	0.610052085	0.592592593	0.002367032	1	1
53335	BCL11A	Q9H165	B-cell CLL/lymphoma 11A (zinc finger protein)	null	transcription factor; nucleic acid binding	C1263846	Attention deficit hyperactivity disorder	Mental Disorders	Mental or Behavioral Dysfunction	D001289	143465	disease	0.610052085	0.592592593	0.002367032	1	1
53335	BCL11A	Q9H165	B-cell CLL/lymphoma 11A (zinc finger protein)	null	transcription factor; nucleic acid binding	C0023434	Chronic Lymphocytic Leukemia	Neoplasms; Hemic and Lymphatic Diseases; Immune System Diseases	Neoplastic Process	D015451	151400	disease	0.610052085	0.592592593	0.001628651	6	0
53335	BCL11A	Q9H165	B-cell CLL/lymphoma 11A (zinc finger protein)	null	transcription factor; nucleic acid binding	C0019045	Hemoglobinopathies	Hemic and Lymphatic Diseases; Congenital, Hereditary, and Neonatal Diseases and Abnormalities	Disease or Syndrome	D006453	null	group	0.610052085	0.592592593	0.001357209	5	0
53335	BCL11A	Q9H165	B-cell CLL/lymphoma 11A (zinc finger protein)	null	transcription factor; nucleic acid binding	C0024299	Lymphoma	Neoplasms; Hemic and Lymphatic Diseases; Immune System Diseases	Neoplastic Process	D008223	null	disease	0.610052085	0.592592593	0.000814326	3	0
53335	BCL11A	Q9H165	B-cell CLL/lymphoma 11A (zinc finger protein)	null	transcription factor; nucleic acid binding	C1456873	alpha^+^ Thalassemia	Hemic and Lymphatic Diseases; Congenital, Hereditary, and Neonatal Diseases and Abnormalities	Disease or Syndrome	null	141850	disease	0.610052085	0.592592593	0.000814326	3	6
53335	BCL11A	Q9H165	B-cell CLL/lymphoma 11A (zinc finger protein)	null	transcription factor; nucleic acid binding	C0018790	Cardiac Arrest	Cardiovascular Diseases	Disease or Syndrome	D006323	null	disease	0.610052085	0.592592593	0.000542884	2	0
53335	BCL11A	Q9H165	B-cell CLL/lymphoma 11A (zinc finger protein)	null	transcription factor; nucleic acid binding	C1333064	Classical Hodgkin's Lymphoma	null	Neoplastic Process	null	null	disease	0.610052085	0.592592593	0.000542884	2	0
53335	BCL11A	Q9H165	B-cell CLL/lymphoma 11A (zinc finger protein)	null	transcription factor; nucleic acid binding	C0002871	Anemia	Hemic and Lymphatic Diseases	Disease or Syndrome	D000740	null	disease	0.610052085	0.592592593	0.000271442	1	0
53335	BCL11A	Q9H165	B-cell CLL/lymphoma 11A (zinc finger protein)	null	transcription factor; nucleic acid binding	C0006413	Burkitt Lymphoma	Virus Diseases; Neoplasms; Hemic and Lymphatic Diseases; Immune System Diseases	Neoplastic Process	D002051	113970	disease	0.610052085	0.592592593	0.000271442	1	0
53335	BCL11A	Q9H165	B-cell CLL/lymphoma 11A (zinc finger protein)	null	transcription factor; nucleic acid binding	C0007131	Non-Small Cell Lung Carcinoma	Neoplasms; Respiratory Tract Diseases	Neoplastic Process	D002289	211980	disease	0.610052085	0.592592593	0.000271442	1	0
53335	BCL11A	Q9H165	B-cell CLL/lymphoma 11A (zinc finger protein)	null	transcription factor; nucleic acid binding	C0013362	Dysarthria	Nervous System Diseases; Pathological Conditions, Signs and Symptoms	Mental or Behavioral Dysfunction	D004401	null	disease	0.610052085	0.592592593	0.000271442	1	0
53335	BCL11A	Q9H165	B-cell CLL/lymphoma 11A (zinc finger protein)	null	transcription factor; nucleic acid binding	C0023470	Myeloid Leukemia	Neoplasms	Neoplastic Process	D007951	null	disease	0.610052085	0.592592593	0.000271442	1	0
53335	BCL11A	Q9H165	B-cell CLL/lymphoma 11A (zinc finger protein)	null	transcription factor; nucleic acid binding	C0023480	Leukemia, Myelomonocytic, Chronic	Neoplasms; Hemic and Lymphatic Diseases	Neoplastic Process	D015477	607785	disease	0.610052085	0.592592593	0.000271442	1	0
53335	BCL11A	Q9H165	B-cell CLL/lymphoma 11A (zinc finger protein)	null	transcription factor; nucleic acid binding	C0026827	Muscle hypotonia	Nervous System Diseases; Pathological Conditions, Signs and Symptoms	Finding	D009123	null	phenotype	0.610052085	0.592592593	0.000271442	1	0
53335	BCL11A	Q9H165	B-cell CLL/lymphoma 11A (zinc finger protein)	null	transcription factor; nucleic acid binding	C0037054	Sickle Cell Trait	Hemic and Lymphatic Diseases; Congenital, Hereditary, and Neonatal Diseases and Abnormalities	Disease or Syndrome	D012805	null	disease	0.610052085	0.592592593	0.000271442	1	2
53335	BCL11A	Q9H165	B-cell CLL/lymphoma 11A (zinc finger protein)	null	transcription factor; nucleic acid binding	C0079744	Diffuse Large B-Cell Lymphoma	Neoplasms; Hemic and Lymphatic Diseases; Immune System Diseases	Neoplastic Process	D016403	null	disease	0.610052085	0.592592593	0.000271442	1	0
53335	BCL11A	Q9H165	B-cell CLL/lymphoma 11A (zinc finger protein)	null	transcription factor; nucleic acid binding	C0220615	Adult Acute Myeloblastic Leukemia	Neoplasms	Neoplastic Process	null	null	disease	0.610052085	0.592592593	0.000271442	1	0
53335	BCL11A	Q9H165	B-cell CLL/lymphoma 11A (zinc finger protein)	null	transcription factor; nucleic acid binding	C0334633	Malignant lymphoma - lymphoplasmacytic	null	Neoplastic Process	null	null	disease	0.610052085	0.592592593	0.000271442	1	0
53335	BCL11A	Q9H165	B-cell CLL/lymphoma 11A (zinc finger protein)	null	transcription factor; nucleic acid binding	C0349639	Juvenile Myelomonocytic Leukemia	Neoplasms; Hemic and Lymphatic Diseases	Neoplastic Process	D054429	607785	disease	0.610052085	0.592592593	0.000271442	1	0
53335	BCL11A	Q9H165	B-cell CLL/lymphoma 11A (zinc finger protein)	null	transcription factor; nucleic acid binding	C0476254	Dyslexia	Nervous System Diseases; Pathological Conditions, Signs and Symptoms; Mental Disorders	Mental or Behavioral Dysfunction	D004410	null	disease	0.610052085	0.592592593	0.000271442	1	0
53335	BCL11A	Q9H165	B-cell CLL/lymphoma 11A (zinc finger protein)	null	transcription factor; nucleic acid binding	C0598766	Leukemogenesis	null	Neoplastic Process	null	null	disease	0.610052085	0.592592593	0.000271442	1	0
53335	BCL11A	Q9H165	B-cell CLL/lymphoma 11A (zinc finger protein)	null	transcription factor; nucleic acid binding	C1535926	Neurodevelopmental Disorders	Mental Disorders	Mental or Behavioral Dysfunction	D065886	null	disease	0.610052085	0.592592593	0.000271442	1	0
53335	BCL11A	Q9H165	B-cell CLL/lymphoma 11A (zinc finger protein)	null	transcription factor; nucleic acid binding	C1838022	SPEECH-SOUND DISORDER	Nervous System Diseases; Pathological Conditions, Signs and Symptoms	Disease or Syndrome	C563928	null	disease	0.610052085	0.592592593	0.000271442	1	0
54796	BNC2	Q6ZN30	basonuclin 2	null	transcription factor; nucleic acid binding	C0008925	Cleft Palate	Musculoskeletal Diseases; Stomatognathic Diseases; Congenital, Hereditary, and Neonatal Diseases and Abnormalities	Congenital Abnormality,Disease or Syndrome	D002972	null	disease	0.702495167	0.444444444	0.12	1	0
54796	BNC2	Q6ZN30	basonuclin 2	null	transcription factor; nucleic acid binding	C0016689	Freckles	Skin and Connective Tissue Diseases	Finding	D008548	null	phenotype	0.702495167	0.444444444	0.12	1	1
54796	BNC2	Q6ZN30	basonuclin 2	null	transcription factor; nucleic acid binding	C0376634	Craniofacial Abnormalities	Musculoskeletal Diseases; Congenital, Hereditary, and Neonatal Diseases and Abnormalities	Congenital Abnormality	D019465	null	group	0.702495167	0.444444444	0.12	1	0
54796	BNC2	Q6ZN30	basonuclin 2	null	transcription factor; nucleic acid binding	C0919267	ovarian neoplasm	Neoplasms; Female Urogenital Diseases and Pregnancy Complications; Endocrine System Diseases	Neoplastic Process	D010051	null	disease	0.702495167	0.444444444	0.12	1	0
54796	BNC2	Q6ZN30	basonuclin 2	null	transcription factor; nucleic acid binding	C0011847	Diabetes	Nutritional and Metabolic Diseases; Endocrine System Diseases	Disease or Syndrome	null	null	disease	0.702495167	0.444444444	0.000271442	1	0
54796	BNC2	Q6ZN30	basonuclin 2	null	transcription factor; nucleic acid binding	C0011849	Diabetes Mellitus	Nutritional and Metabolic Diseases; Endocrine System Diseases	Disease or Syndrome	D003920	null	group	0.702495167	0.444444444	0.000271442	1	0
54796	BNC2	Q6ZN30	basonuclin 2	null	transcription factor; nucleic acid binding	C0014175	Endometriosis	Female Urogenital Diseases and Pregnancy Complications	Disease or Syndrome	D004715	null	disease	0.702495167	0.444444444	0.000271442	1	0
54796	BNC2	Q6ZN30	basonuclin 2	null	transcription factor; nucleic acid binding	C0020615	Hypoglycemia	Nutritional and Metabolic Diseases	Disease or Syndrome	D007003	null	disease	0.702495167	0.444444444	0.000271442	1	0
54796	BNC2	Q6ZN30	basonuclin 2	null	transcription factor; nucleic acid binding	C0279628	Adenocarcinoma Of Esophagus	Neoplasms; Digestive System Diseases	Neoplastic Process	C562730	614266	disease	0.702495167	0.444444444	0.000271442	1	0
54796	BNC2	Q6ZN30	basonuclin 2	null	transcription factor; nucleic acid binding	C0848558	Hypospadias	Male Urogenital Diseases; Female Urogenital Diseases and Pregnancy Complications; Congenital, Hereditary, and Neonatal Diseases and Abnormalities	Congenital Abnormality	D007021	null	disease	0.702495167	0.444444444	0.000271442	1	0
54796	BNC2	Q6ZN30	basonuclin 2	null	transcription factor; nucleic acid binding	C0858864	Spot pigmented	null	Disease or Syndrome	null	null	disease	0.702495167	0.444444444	0.000271442	1	0
54796	BNC2	Q6ZN30	basonuclin 2	null	transcription factor; nucleic acid binding	C1691215	Penile hypospadias	Male Urogenital Diseases; Female Urogenital Diseases and Pregnancy Complications; Congenital, Hereditary, and Neonatal Diseases and Abnormalities	Congenital Abnormality	null	null	disease	0.702495167	0.444444444	0.000271442	1	0
8945	BTRC	Q9Y297	beta-transducin repeat containing E3 ubiquitin protein ligase	Cell Cycle; Circadian Clock; Immune System; Signal Transduction	null	C0265554	Ectrodactyly	Musculoskeletal Diseases; Congenital, Hereditary, and Neonatal Diseases and Abnormalities	Congenital Abnormality,Disease or Syndrome	C574275	null	disease	0.639410216	0.481481481	0.12	0	0
8945	BTRC	Q9Y297	beta-transducin repeat containing E3 ubiquitin protein ligase	Cell Cycle; Circadian Clock; Immune System; Signal Transduction	null	C0032580	Adenomatous Polyposis Coli	Neoplasms; Digestive System Diseases; Congenital, Hereditary, and Neonatal Diseases and Abnormalities	Neoplastic Process	D011125	175100	disease	0.639410216	0.481481481	0.003267234	3	0
8945	BTRC	Q9Y297	beta-transducin repeat containing E3 ubiquitin protein ligase	Cell Cycle; Circadian Clock; Immune System; Signal Transduction	null	C0024623	Malignant neoplasm of stomach	Neoplasms; Digestive System Diseases	Neoplastic Process	D013274	null	disease	0.639410216	0.481481481	0.002909916	2	0
8945	BTRC	Q9Y297	beta-transducin repeat containing E3 ubiquitin protein ligase	Cell Cycle; Circadian Clock; Immune System; Signal Transduction	null	C0024121	Lung Neoplasms	Neoplasms; Respiratory Tract Diseases	Neoplastic Process	D008175	null	group	0.639410216	0.481481481	0.00272435	1	0
8945	BTRC	Q9Y297	beta-transducin repeat containing E3 ubiquitin protein ligase	Cell Cycle; Circadian Clock; Immune System; Signal Transduction	null	C0038356	Stomach Neoplasms	Neoplasms; Digestive System Diseases	Neoplastic Process	D013274	null	disease	0.639410216	0.481481481	0.00272435	1	0
8945	BTRC	Q9Y297	beta-transducin repeat containing E3 ubiquitin protein ligase	Cell Cycle; Circadian Clock; Immune System; Signal Transduction	null	C1527249	Colorectal Cancer	Neoplasms; Digestive System Diseases	Neoplastic Process	D015179	114500	disease	0.639410216	0.481481481	0.002638474	2	0
8945	BTRC	Q9Y297	beta-transducin repeat containing E3 ubiquitin protein ligase	Cell Cycle; Circadian Clock; Immune System; Signal Transduction	null	C0699791	Stomach Carcinoma	Neoplasms; Digestive System Diseases	Neoplastic Process	null	613659	disease	0.639410216	0.481481481	0.000542884	2	0
8945	BTRC	Q9Y297	beta-transducin repeat containing E3 ubiquitin protein ligase	Cell Cycle; Circadian Clock; Immune System; Signal Transduction	null	C0004114	Astrocytoma	Neoplasms	Neoplastic Process	D001254	137800	disease	0.639410216	0.481481481	0.000271442	1	0
8945	BTRC	Q9Y297	beta-transducin repeat containing E3 ubiquitin protein ligase	Cell Cycle; Circadian Clock; Immune System; Signal Transduction	null	C0009402	Colorectal Carcinoma	Neoplasms; Digestive System Diseases	Neoplastic Process	D015179	null	disease	0.639410216	0.481481481	0.000271442	1	0
8945	BTRC	Q9Y297	beta-transducin repeat containing E3 ubiquitin protein ligase	Cell Cycle; Circadian Clock; Immune System; Signal Transduction	null	C0025149	Medulloblastoma	Neoplasms	Neoplastic Process	D008527	6,00,18,51,55,255	disease	0.639410216	0.481481481	0.000271442	1	0
8945	BTRC	Q9Y297	beta-transducin repeat containing E3 ubiquitin protein ligase	Cell Cycle; Circadian Clock; Immune System; Signal Transduction	null	C0206624	Hepatoblastoma	Neoplasms	Neoplastic Process	D018197	114550	disease	0.639410216	0.481481481	0.000271442	1	0
8945	BTRC	Q9Y297	beta-transducin repeat containing E3 ubiquitin protein ligase	Cell Cycle; Circadian Clock; Immune System; Signal Transduction	null	C0206663	Neuroectodermal Tumor, Primitive	Neoplasms	Neoplastic Process	D018242,D018241	null	disease	0.639410216	0.481481481	0.000271442	1	0
8945	BTRC	Q9Y297	beta-transducin repeat containing E3 ubiquitin protein ligase	Cell Cycle; Circadian Clock; Immune System; Signal Transduction	null	C0206687	Carcinoma, Endometrioid	Neoplasms; Female Urogenital Diseases and Pregnancy Complications; Endocrine System Diseases	Neoplastic Process	D018269	null	disease	0.639410216	0.481481481	0.000271442	1	0
8945	BTRC	Q9Y297	beta-transducin repeat containing E3 ubiquitin protein ligase	Cell Cycle; Circadian Clock; Immune System; Signal Transduction	null	C0235974	Pancreatic carcinoma	null	Neoplastic Process	C562463	260350	disease	0.639410216	0.481481481	0.000271442	1	0
8945	BTRC	Q9Y297	beta-transducin repeat containing E3 ubiquitin protein ligase	Cell Cycle; Circadian Clock; Immune System; Signal Transduction	null	C0238463	Papillary thyroid carcinoma	Neoplasms; Endocrine System Diseases	Neoplastic Process	C536915	188550	disease	0.639410216	0.481481481	0.000271442	1	0
8945	BTRC	Q9Y297	beta-transducin repeat containing E3 ubiquitin protein ligase	Cell Cycle; Circadian Clock; Immune System; Signal Transduction	null	C0260037	Multiple tumors	Neoplasms	Neoplastic Process	null	null	phenotype	0.639410216	0.481481481	0.000271442	1	0
8945	BTRC	Q9Y297	beta-transducin repeat containing E3 ubiquitin protein ligase	Cell Cycle; Circadian Clock; Immune System; Signal Transduction	null	C1709246	Non-Neoplastic Disorder	null	Disease or Syndrome	null	null	disease	0.639410216	0.481481481	0.000271442	1	0
8945	BTRC	Q9Y297	beta-transducin repeat containing E3 ubiquitin protein ligase	Cell Cycle; Circadian Clock; Immune System; Signal Transduction	null	C3539878	Triple Negative Breast Neoplasms	Neoplasms; Skin and Connective Tissue Diseases	Neoplastic Process	D064726	null	disease	0.639410216	0.481481481	0.000271442	1	0
399947	C11orf87	Q6NUJ2	chromosome 11 open reading frame 87	null	null	C1271104	Blood pressure finding	null	Finding	null	null	phenotype	0	0	0.002367032	1	1
399947	C11orf87	Q6NUJ2	chromosome 11 open reading frame 87	null	null	C1272641	Systemic arterial pressure	null	Finding	D062186	null	phenotype	0	0	0.002367032	1	1
80739	C6orf25	O95866	chromosome 6 open reading frame 25	Hemostasis	null	C0024141	Lupus Erythematosus, Systemic	Skin and Connective Tissue Diseases; Immune System Diseases	Disease or Syndrome	D008180	152700	disease	0.748206243	0.444444444	0.002909916	3	0
80739	C6orf25	O95866	chromosome 6 open reading frame 25	Hemostasis	null	C0009324	Ulcerative Colitis	Digestive System Diseases	Disease or Syndrome	D003093	266600	disease	0.748206243	0.444444444	0.000271442	1	0
80739	C6orf25	O95866	chromosome 6 open reading frame 25	Hemostasis	null	C0024131	Lupus Vulgaris	Bacterial Infections and Mycoses; Skin and Connective Tissue Diseases	Disease or Syndrome	D008177	null	disease	0.748206243	0.444444444	0.000271442	1	0
80739	C6orf25	O95866	chromosome 6 open reading frame 25	Hemostasis	null	C0024138	Lupus Erythematosus, Discoid	Skin and Connective Tissue Diseases	Disease or Syndrome	D008179	null	disease	0.748206243	0.444444444	0.000271442	1	0
80739	C6orf25	O95866	chromosome 6 open reading frame 25	Hemostasis	null	C0038454	Cerebrovascular accident	Nervous System Diseases; Cardiovascular Diseases	Disease or Syndrome	D020521	601367	disease	0.748206243	0.444444444	0.000271442	1	0
80739	C6orf25	O95866	chromosome 6 open reading frame 25	Hemostasis	null	C0409974	Lupus Erythematosus	Skin and Connective Tissue Diseases; Immune System Diseases	Disease or Syndrome	null	null	disease	0.748206243	0.444444444	0.000271442	1	0
80739	C6orf25	O95866	chromosome 6 open reading frame 25	Hemostasis	null	C0543697	Mixed cryoglobulinemia	null	Disease or Syndrome	null	null	disease	0.748206243	0.444444444	0.000271442	1	0
80739	C6orf25	O95866	chromosome 6 open reading frame 25	Hemostasis	null	C1261473	Sarcoma	Neoplasms	Neoplastic Process	D012509	null	disease	0.748206243	0.444444444	0.000271442	1	0
143384	CACUL1	Q86Y37	CDK2-associated, cullin domain 1	null	ligase	C0004096	Asthma	Respiratory Tract Diseases; Immune System Diseases	Disease or Syndrome	D001249	null	disease	0.690815791	0.518518519	0.002367032	1	1
143384	CACUL1	Q86Y37	CDK2-associated, cullin domain 1	null	ligase	C0279672	Cervical Adenocarcinoma	Neoplasms; Female Urogenital Diseases and Pregnancy Complications	Neoplastic Process	null	null	disease	0.690815791	0.518518519	0.001085767	4	0
143384	CACUL1	Q86Y37	CDK2-associated, cullin domain 1	null	ligase	C1136249	Mental Retardation, X-Linked	Nervous System Diseases; Congenital, Hereditary, and Neonatal Diseases and Abnormalities	Disease or Syndrome	D038901	3,00,42,73,00,495	disease	0.690815791	0.518518519	0.000542884	2	0
143384	CACUL1	Q86Y37	CDK2-associated, cullin domain 1	null	ligase	C0001418	Adenocarcinoma	Neoplasms	Neoplastic Process	D000230	null	phenotype	0.690815791	0.518518519	0.000271442	1	0
143384	CACUL1	Q86Y37	CDK2-associated, cullin domain 1	null	ligase	C0026764	Multiple Myeloma	Neoplasms; Cardiovascular Diseases; Hemic and Lymphatic Diseases; Immune System Diseases	Neoplastic Process	D009101	254500	disease	0.690815791	0.518518519	0.000271442	1	0
143384	CACUL1	Q86Y37	CDK2-associated, cullin domain 1	null	ligase	C0279671	Cervical Squamous Cell Carcinoma	Neoplasms; Female Urogenital Diseases and Pregnancy Complications	Neoplastic Process	null	null	disease	0.690815791	0.518518519	0.000271442	1	0
143384	CACUL1	Q86Y37	CDK2-associated, cullin domain 1	null	ligase	C0302592	Cervix carcinoma	Neoplasms; Female Urogenital Diseases and Pregnancy Complications	Neoplastic Process	D002583	null	disease	0.690815791	0.518518519	0.000271442	1	0
143384	CACUL1	Q86Y37	CDK2-associated, cullin domain 1	null	ligase	C0553580	Ewings sarcoma	Neoplasms	Neoplastic Process	D012512	612219	disease	0.690815791	0.518518519	0.000271442	1	0
143384	CACUL1	Q86Y37	CDK2-associated, cullin domain 1	null	ligase	C0850666	Helicobacter pylori infection	Bacterial Infections and Mycoses	Disease or Syndrome	null	null	disease	0.690815791	0.518518519	0.000271442	1	0
143384	CACUL1	Q86Y37	CDK2-associated, cullin domain 1	null	ligase	C1153706	Endometrial adenocarcinoma	Neoplasms; Female Urogenital Diseases and Pregnancy Complications	Neoplastic Process	null	null	disease	0.690815791	0.518518519	0.000271442	1	0
143384	CACUL1	Q86Y37	CDK2-associated, cullin domain 1	null	ligase	C1290884	Inflammatory disorder	null	Disease or Syndrome	null	null	phenotype	0.690815791	0.518518519	0.000271442	1	0
863	CBFA2T3	O75081	core-binding factor, runt domain, alpha subunit 2; translocated to, 3	null	transcription factor	C0023462	Acute Megakaryocytic Leukemias	Neoplasms	Neoplastic Process	D007947	null	disease	0.722882743	0.185185185	0.000271442	1	0
863	CBFA2T3	O75081	core-binding factor, runt domain, alpha subunit 2; translocated to, 3	null	transcription factor	C0856053	Leukemia secondary	null	Neoplastic Process	null	null	disease	0.722882743	0.185185185	0.000271442	1	0
863	CBFA2T3	O75081	core-binding factor, runt domain, alpha subunit 2; translocated to, 3	null	transcription factor	C1176475	Ductal Carcinoma	Neoplasms	Neoplastic Process	D044584	null	disease	0.722882743	0.185185185	0.000271442	1	0
863	CBFA2T3	O75081	core-binding factor, runt domain, alpha subunit 2; translocated to, 3	null	transcription factor	C1336735	Treatment related acute myeloid leukaemia	null	Neoplastic Process	null	null	disease	0.722882743	0.185185185	0.000271442	1	0
23468	CBX5	P45973	chromobox homolog 5	Hemostasis	transcription factor; nucleic acid binding	C0023473	Myeloid Leukemia, Chronic	Neoplasms; Hemic and Lymphatic Diseases	Neoplastic Process	D015464	608232	disease	0.690815791	0.333333333	0.000271442	1	0
23468	CBX5	P45973	chromobox homolog 5	Hemostasis	transcription factor; nucleic acid binding	C0036631	Seminoma	Neoplasms	Neoplastic Process	D018239	273300	disease	0.690815791	0.333333333	0.000271442	1	0
23468	CBX5	P45973	chromobox homolog 5	Hemostasis	transcription factor; nucleic acid binding	C0039538	Teratoma	Neoplasms	Neoplastic Process	D013724	null	disease	0.690815791	0.333333333	0.000271442	1	0
23468	CBX5	P45973	chromobox homolog 5	Hemostasis	transcription factor; nucleic acid binding	C0041696	Unipolar Depression	Mental Disorders	Mental or Behavioral Dysfunction	D003866	608516	disease	0.690815791	0.333333333	0.000271442	1	0
23468	CBX5	P45973	chromobox homolog 5	Hemostasis	transcription factor; nucleic acid binding	C0206659	Embryonal Carcinoma	Neoplasms	Neoplastic Process	D018236	null	disease	0.690815791	0.333333333	0.000271442	1	0
23468	CBX5	P45973	chromobox homolog 5	Hemostasis	transcription factor; nucleic acid binding	C0271933	Congenital dyserythropoietic anemia, type I	Hemic and Lymphatic Diseases; Congenital, Hereditary, and Neonatal Diseases and Abnormalities	Disease or Syndrome	D000742	224120	disease	0.690815791	0.333333333	0.000271442	1	0
23468	CBX5	P45973	chromobox homolog 5	Hemostasis	transcription factor; nucleic acid binding	C0376358	Malignant neoplasm of prostate	Neoplasms; Male Urogenital Diseases	Neoplastic Process	D011471	176807	disease	0.690815791	0.333333333	0.000271442	1	0
23468	CBX5	P45973	chromobox homolog 5	Hemostasis	transcription factor; nucleic acid binding	C0549473	Thyroid carcinoma	Neoplasms; Endocrine System Diseases	Neoplastic Process	D013964	null	disease	0.690815791	0.333333333	0.000271442	1	0
23468	CBX5	P45973	chromobox homolog 5	Hemostasis	transcription factor; nucleic acid binding	C0600139	Prostate carcinoma	Neoplasms	Neoplastic Process	null	null	disease	0.690815791	0.333333333	0.000271442	1	0
23468	CBX5	P45973	chromobox homolog 5	Hemostasis	transcription factor; nucleic acid binding	C0677898	invasive cancer	null	Neoplastic Process	null	null	phenotype	0.690815791	0.333333333	0.000271442	1	0
23468	CBX5	P45973	chromobox homolog 5	Hemostasis	transcription factor; nucleic acid binding	C0853879	Invasive breast carcinoma	null	Neoplastic Process	null	null	disease	0.690815791	0.333333333	0.000271442	1	0
23468	CBX5	P45973	chromobox homolog 5	Hemostasis	transcription factor; nucleic acid binding	C1334274	Invasive Carcinoma	null	Neoplastic Process	null	null	phenotype	0.690815791	0.333333333	0.000271442	1	0
1230	CCR1	P32246	chemokine (C-C motif) receptor 1	Signal Transduction	cell adhesion molecule; phosphatase; hydrolase; defense/immunity protein; receptor	C0004943	Behcet Syndrome	Stomatognathic Diseases; Eye Diseases; Cardiovascular Diseases; Congenital, Hereditary, and Neonatal Diseases and Abnormalities; Skin and Connective Tissue Diseases	Disease or Syndrome	D001528	109650	disease	0.558481405	0.814814815	0.120814326	4	6
1230	CCR1	P32246	chemokine (C-C motif) receptor 1	Signal Transduction	cell adhesion molecule; phosphatase; hydrolase; defense/immunity protein; receptor	C0011616	Contact Dermatitis	Skin and Connective Tissue Diseases	Disease or Syndrome	D003877	null	disease	0.558481405	0.814814815	0.12	1	0
1230	CCR1	P32246	chemokine (C-C motif) receptor 1	Signal Transduction	cell adhesion molecule; phosphatase; hydrolase; defense/immunity protein; receptor	C0017661	IGA Glomerulonephritis	Male Urogenital Diseases; Female Urogenital Diseases and Pregnancy Complications; Immune System Diseases	Disease or Syndrome	D005922	161950	disease	0.558481405	0.814814815	0.12	1	0
1230	CCR1	P32246	chemokine (C-C motif) receptor 1	Signal Transduction	cell adhesion molecule; phosphatase; hydrolase; defense/immunity protein; receptor	C0020517	Hypersensitivity	Immune System Diseases	Pathologic Function	D006967	null	phenotype	0.558481405	0.814814815	0.12	1	0
1230	CCR1	P32246	chemokine (C-C motif) receptor 1	Signal Transduction	cell adhesion molecule; phosphatase; hydrolase; defense/immunity protein; receptor	C0023895	Liver diseases	Digestive System Diseases	Disease or Syndrome	D008107	null	group	0.558481405	0.814814815	0.12	1	0
1230	CCR1	P32246	chemokine (C-C motif) receptor 1	Signal Transduction	cell adhesion molecule; phosphatase; hydrolase; defense/immunity protein; receptor	C0032285	Pneumonia	Respiratory Tract Diseases	Disease or Syndrome	D011014	null	disease	0.558481405	0.814814815	0.12	1	0
1230	CCR1	P32246	chemokine (C-C motif) receptor 1	Signal Transduction	cell adhesion molecule; phosphatase; hydrolase; defense/immunity protein; receptor	C0014072	Experimental Autoimmune Encephalomyelitis	Nervous System Diseases; Immune System Diseases	Experimental Model of Disease	D004681	null	disease	0.558481405	0.814814815	0.08	2	0
1230	CCR1	P32246	chemokine (C-C motif) receptor 1	Signal Transduction	cell adhesion molecule; phosphatase; hydrolase; defense/immunity protein; receptor	C0042165	Anterior uveitis	Eye Diseases	Disease or Syndrome	D014606	null	disease	0.558481405	0.814814815	0.08	1	0
1230	CCR1	P32246	chemokine (C-C motif) receptor 1	Signal Transduction	cell adhesion molecule; phosphatase; hydrolase; defense/immunity protein; receptor	C0993582	Arthritis, Experimental	Musculoskeletal Diseases	Experimental Model of Disease	D001169	null	disease	0.558481405	0.814814815	0.08	1	0
1230	CCR1	P32246	chemokine (C-C motif) receptor 1	Signal Transduction	cell adhesion molecule; phosphatase; hydrolase; defense/immunity protein; receptor	C0007570	Celiac Disease	Digestive System Diseases; Nutritional and Metabolic Diseases	Disease or Syndrome	D002446	null	disease	0.558481405	0.814814815	0.007372538	3	2
1230	CCR1	P32246	chemokine (C-C motif) receptor 1	Signal Transduction	cell adhesion molecule; phosphatase; hydrolase; defense/immunity protein; receptor	C0007137	Squamous cell carcinoma	Neoplasms	Neoplastic Process	D002294	null	disease	0.558481405	0.814814815	0.002995792	1	0
1230	CCR1	P32246	chemokine (C-C motif) receptor 1	Signal Transduction	cell adhesion molecule; phosphatase; hydrolase; defense/immunity protein; receptor	C0011881	Diabetic Nephropathy	Male Urogenital Diseases; Female Urogenital Diseases and Pregnancy Complications; Endocrine System Diseases	Disease or Syndrome	D003928	null	disease	0.558481405	0.814814815	0.002909916	2	0
1230	CCR1	P32246	chemokine (C-C motif) receptor 1	Signal Transduction	cell adhesion molecule; phosphatase; hydrolase; defense/immunity protein; receptor	C0003873	Rheumatoid Arthritis	Musculoskeletal Diseases; Skin and Connective Tissue Diseases; Immune System Diseases	Disease or Syndrome	D001172	6,07,21,81,80,300	disease	0.558481405	0.814814815	0.00272435	1	0
1230	CCR1	P32246	chemokine (C-C motif) receptor 1	Signal Transduction	cell adhesion molecule; phosphatase; hydrolase; defense/immunity protein; receptor	C0024115	Lung diseases	Respiratory Tract Diseases	Disease or Syndrome	D008171	null	group	0.558481405	0.814814815	0.00272435	1	0
1230	CCR1	P32246	chemokine (C-C motif) receptor 1	Signal Transduction	cell adhesion molecule; phosphatase; hydrolase; defense/immunity protein; receptor	C3714514	Infection	Bacterial Infections and Mycoses	Pathologic Function	D007239	null	phenotype	0.558481405	0.814814815	0.00272435	1	0
1230	CCR1	P32246	chemokine (C-C motif) receptor 1	Signal Transduction	cell adhesion molecule; phosphatase; hydrolase; defense/immunity protein; receptor	C0026769	Multiple Sclerosis	Nervous System Diseases; Immune System Diseases	Disease or Syndrome	D009103	null	disease	0.558481405	0.814814815	0.002367032	1	0
1230	CCR1	P32246	chemokine (C-C motif) receptor 1	Signal Transduction	cell adhesion molecule; phosphatase; hydrolase; defense/immunity protein; receptor	C0026946	Mycoses	Bacterial Infections and Mycoses	Disease or Syndrome	D009181	null	group	0.558481405	0.814814815	0.000542884	2	0
1230	CCR1	P32246	chemokine (C-C motif) receptor 1	Signal Transduction	cell adhesion molecule; phosphatase; hydrolase; defense/immunity protein; receptor	C0035235	Respiratory Syncytial Virus Infections	Virus Diseases	Disease or Syndrome	D018357	null	disease	0.558481405	0.814814815	0.000542884	2	0
1230	CCR1	P32246	chemokine (C-C motif) receptor 1	Signal Transduction	cell adhesion molecule; phosphatase; hydrolase; defense/immunity protein; receptor	C0375023	Respiratory syncytial virus (RSV) infection in conditions classified elsewhere and of unspecified site	Virus Diseases	Disease or Syndrome	null	null	disease	0.558481405	0.814814815	0.000542884	2	0
1230	CCR1	P32246	chemokine (C-C motif) receptor 1	Signal Transduction	cell adhesion molecule; phosphatase; hydrolase; defense/immunity protein; receptor	C1559271	Non-Malignant Ascites Adverse Event	null	Disease or Syndrome	null	null	phenotype	0.558481405	0.814814815	0.000542884	2	0
1230	CCR1	P32246	chemokine (C-C motif) receptor 1	Signal Transduction	cell adhesion molecule; phosphatase; hydrolase; defense/immunity protein; receptor	C0005940	Bone Diseases	Musculoskeletal Diseases	Disease or Syndrome	D001847	null	group	0.558481405	0.814814815	0.000271442	1	0
1230	CCR1	P32246	chemokine (C-C motif) receptor 1	Signal Transduction	cell adhesion molecule; phosphatase; hydrolase; defense/immunity protein; receptor	C0008497	Choriocarcinoma	Neoplasms; Female Urogenital Diseases and Pregnancy Complications	Neoplastic Process	D002822	null	disease	0.558481405	0.814814815	0.000271442	1	0
1230	CCR1	P32246	chemokine (C-C motif) receptor 1	Signal Transduction	cell adhesion molecule; phosphatase; hydrolase; defense/immunity protein; receptor	C0011311	Dengue Fever	Virus Diseases	Disease or Syndrome	D003715	null	disease	0.558481405	0.814814815	0.000271442	1	0
1230	CCR1	P32246	chemokine (C-C motif) receptor 1	Signal Transduction	cell adhesion molecule; phosphatase; hydrolase; defense/immunity protein; receptor	C0022661	Kidney Failure, Chronic	Male Urogenital Diseases; Female Urogenital Diseases and Pregnancy Complications	Disease or Syndrome	D007676	null	disease	0.558481405	0.814814815	0.000271442	1	0
1230	CCR1	P32246	chemokine (C-C motif) receptor 1	Signal Transduction	cell adhesion molecule; phosphatase; hydrolase; defense/immunity protein; receptor	C0024143	Lupus Nephritis	Male Urogenital Diseases; Female Urogenital Diseases and Pregnancy Complications; Skin and Connective Tissue Diseases; Immune System Diseases	Disease or Syndrome	D008181	null	disease	0.558481405	0.814814815	0.000271442	1	0
1230	CCR1	P32246	chemokine (C-C motif) receptor 1	Signal Transduction	cell adhesion molecule; phosphatase; hydrolase; defense/immunity protein; receptor	C0024301	Lymphoma, Follicular	Neoplasms; Hemic and Lymphatic Diseases; Immune System Diseases	Neoplastic Process	D008224	null	disease	0.558481405	0.814814815	0.000271442	1	0
1230	CCR1	P32246	chemokine (C-C motif) receptor 1	Signal Transduction	cell adhesion molecule; phosphatase; hydrolase; defense/immunity protein; receptor	C0024437	Macular degeneration	Eye Diseases	Disease or Syndrome	null	6,07,64,36,07,921	disease	0.558481405	0.814814815	0.000271442	1	0
1230	CCR1	P32246	chemokine (C-C motif) receptor 1	Signal Transduction	cell adhesion molecule; phosphatase; hydrolase; defense/immunity protein; receptor	C0027697	Nephritis	Male Urogenital Diseases; Female Urogenital Diseases and Pregnancy Complications	Disease or Syndrome	D009393	null	disease	0.558481405	0.814814815	0.000271442	1	0
1230	CCR1	P32246	chemokine (C-C motif) receptor 1	Signal Transduction	cell adhesion molecule; phosphatase; hydrolase; defense/immunity protein; receptor	C0035243	Respiratory Tract Infections	Bacterial Infections and Mycoses; Respiratory Tract Diseases	Disease or Syndrome	D012141	null	group	0.558481405	0.814814815	0.000271442	1	0
1230	CCR1	P32246	chemokine (C-C motif) receptor 1	Signal Transduction	cell adhesion molecule; phosphatase; hydrolase; defense/immunity protein; receptor	C0040558	Toxoplasmosis	Parasitic Diseases	Disease or Syndrome	D014123	null	disease	0.558481405	0.814814815	0.000271442	1	0
1230	CCR1	P32246	chemokine (C-C motif) receptor 1	Signal Transduction	cell adhesion molecule; phosphatase; hydrolase; defense/immunity protein; receptor	C0041327	Tuberculosis, Pulmonary	Bacterial Infections and Mycoses; Respiratory Tract Diseases	Disease or Syndrome	D014397	null	disease	0.558481405	0.814814815	0.000271442	1	0
1230	CCR1	P32246	chemokine (C-C motif) receptor 1	Signal Transduction	cell adhesion molecule; phosphatase; hydrolase; defense/immunity protein; receptor	C0041956	Ureteral obstruction	Male Urogenital Diseases; Female Urogenital Diseases and Pregnancy Complications	Anatomical Abnormality	D014517	null	disease	0.558481405	0.814814815	0.000271442	1	0
1230	CCR1	P32246	chemokine (C-C motif) receptor 1	Signal Transduction	cell adhesion molecule; phosphatase; hydrolase; defense/immunity protein; receptor	C0085110	Severe Combined Immunodeficiency	Congenital, Hereditary, and Neonatal Diseases and Abnormalities; Nutritional and Metabolic Diseases; Immune System Diseases	Disease or Syndrome	D016511	null	disease	0.558481405	0.814814815	0.000271442	1	0
1230	CCR1	P32246	chemokine (C-C motif) receptor 1	Signal Transduction	cell adhesion molecule; phosphatase; hydrolase; defense/immunity protein; receptor	C0151650	Renal fibrosis	null	Disease or Syndrome	null	null	disease	0.558481405	0.814814815	0.000271442	1	0
1230	CCR1	P32246	chemokine (C-C motif) receptor 1	Signal Transduction	cell adhesion molecule; phosphatase; hydrolase; defense/immunity protein; receptor	C0152171	Idiopathic pulmonary hypertension	Respiratory Tract Diseases	Disease or Syndrome	null	null	disease	0.558481405	0.814814815	0.000271442	1	0
1230	CCR1	P32246	chemokine (C-C motif) receptor 1	Signal Transduction	cell adhesion molecule; phosphatase; hydrolase; defense/immunity protein; receptor	C0153252	Systemic candidiasis	Bacterial Infections and Mycoses	Disease or Syndrome	C536777	null	disease	0.558481405	0.814814815	0.000271442	1	0
1230	CCR1	P32246	chemokine (C-C motif) receptor 1	Signal Transduction	cell adhesion molecule; phosphatase; hydrolase; defense/immunity protein; receptor	C0153381	Malignant neoplasm of mouth	Neoplasms; Stomatognathic Diseases	Neoplastic Process	D009062	null	disease	0.558481405	0.814814815	0.000271442	1	0
1230	CCR1	P32246	chemokine (C-C motif) receptor 1	Signal Transduction	cell adhesion molecule; phosphatase; hydrolase; defense/immunity protein; receptor	C0155877	Allergic asthma	Respiratory Tract Diseases; Immune System Diseases	Disease or Syndrome	null	null	disease	0.558481405	0.814814815	0.000271442	1	0
1230	CCR1	P32246	chemokine (C-C motif) receptor 1	Signal Transduction	cell adhesion molecule; phosphatase; hydrolase; defense/immunity protein; receptor	C0220641	Lip and Oral Cavity Carcinoma	Neoplasms; Stomatognathic Diseases	Neoplastic Process	null	null	disease	0.558481405	0.814814815	0.000271442	1	0
1230	CCR1	P32246	chemokine (C-C motif) receptor 1	Signal Transduction	cell adhesion molecule; phosphatase; hydrolase; defense/immunity protein; receptor	C0242383	Age related macular degeneration	Eye Diseases	Disease or Syndrome	D008268	590050	disease	0.558481405	0.814814815	0.000271442	1	0
1230	CCR1	P32246	chemokine (C-C motif) receptor 1	Signal Transduction	cell adhesion molecule; phosphatase; hydrolase; defense/immunity protein; receptor	C0242647	Mucosa-Associated Lymphoid Tissue Lymphoma	Neoplasms; Hemic and Lymphatic Diseases; Immune System Diseases	Neoplastic Process	D018442	null	disease	0.558481405	0.814814815	0.000271442	1	0
1230	CCR1	P32246	chemokine (C-C motif) receptor 1	Signal Transduction	cell adhesion molecule; phosphatase; hydrolase; defense/immunity protein; receptor	C0442874	Neuropathy	Nervous System Diseases; Pathological Conditions, Signs and Symptoms; Substance-Related Disorders	Disease or Syndrome	null	null	disease	0.558481405	0.814814815	0.000271442	1	0
1230	CCR1	P32246	chemokine (C-C motif) receptor 1	Signal Transduction	cell adhesion molecule; phosphatase; hydrolase; defense/immunity protein; receptor	C0699949	airway disease	null	Disease or Syndrome	null	null	disease	0.558481405	0.814814815	0.000271442	1	0
1230	CCR1	P32246	chemokine (C-C motif) receptor 1	Signal Transduction	cell adhesion molecule; phosphatase; hydrolase; defense/immunity protein; receptor	C1609535	Invasive Candidiasis	Bacterial Infections and Mycoses	Disease or Syndrome	D058365	null	disease	0.558481405	0.814814815	0.000271442	1	0
1230	CCR1	P32246	chemokine (C-C motif) receptor 1	Signal Transduction	cell adhesion molecule; phosphatase; hydrolase; defense/immunity protein; receptor	C2316810	Chronic kidney disease stage 5	Male Urogenital Diseases; Female Urogenital Diseases and Pregnancy Complications	Disease or Syndrome	null	null	disease	0.558481405	0.814814815	0.000271442	1	0
1230	CCR1	P32246	chemokine (C-C motif) receptor 1	Signal Transduction	cell adhesion molecule; phosphatase; hydrolase; defense/immunity protein; receptor	C2973725	Pulmonary arterial hypertension	null	Disease or Syndrome	null	null	disease	0.558481405	0.814814815	0.000271442	1	0
1230	CCR1	P32246	chemokine (C-C motif) receptor 1	Signal Transduction	cell adhesion molecule; phosphatase; hydrolase; defense/immunity protein; receptor	C3714844	Pulmonary Hypertension, Primary, 1, With Hereditary Hemorrhagic Telangiectasia	Respiratory Tract Diseases	Disease or Syndrome	D065627	178600	disease	0.558481405	0.814814815	0.000271442	1	0
960	CD44	P16070	CD44 molecule (Indian blood group)	Extracellular matrix organization; Hemostasis; Immune System; Metabolism	null	C0023487	Acute Promyelocytic Leukemia	Neoplasms	Neoplastic Process	D015473	612376	disease	0.387002386	0.888888889	0.12272435	3	0
960	CD44	P16070	CD44 molecule (Indian blood group)	Extracellular matrix organization; Hemostasis; Immune System; Metabolism	null	C0037274	Dermatologic disorders	Skin and Connective Tissue Diseases	Disease or Syndrome	D012871	null	group	0.387002386	0.888888889	0.120542884	3	0
960	CD44	P16070	CD44 molecule (Indian blood group)	Extracellular matrix organization; Hemostasis; Immune System; Metabolism	null	C0024668	Mammary Neoplasms, Experimental	Neoplasms	Experimental Model of Disease,Neoplastic Process	D008325	null	phenotype	0.387002386	0.888888889	0.12	1	0
960	CD44	P16070	CD44 molecule (Indian blood group)	Extracellular matrix organization; Hemostasis; Immune System; Metabolism	null	C0027746	Nerve Degeneration	Pathological Conditions, Signs and Symptoms	Cell or Molecular Dysfunction	D009410	null	phenotype	0.387002386	0.888888889	0.12	1	0
960	CD44	P16070	CD44 molecule (Indian blood group)	Extracellular matrix organization; Hemostasis; Immune System; Metabolism	null	C0031117	Peripheral Neuropathy	Nervous System Diseases	Disease or Syndrome	D010523	null	group	0.387002386	0.888888889	0.12	1	0
960	CD44	P16070	CD44 molecule (Indian blood group)	Extracellular matrix organization; Hemostasis; Immune System; Metabolism	null	C0042900	Vitiligo	Skin and Connective Tissue Diseases	Disease or Syndrome	D014820	null	disease	0.387002386	0.888888889	0.12	1	0
960	CD44	P16070	CD44 molecule (Indian blood group)	Extracellular matrix organization; Hemostasis; Immune System; Metabolism	null	C0311375	Arsenic Poisoning	Nervous System Diseases; Substance-Related Disorders	Injury or Poisoning	D020261	null	disease	0.387002386	0.888888889	0.12	1	0
960	CD44	P16070	CD44 molecule (Indian blood group)	Extracellular matrix organization; Hemostasis; Immune System; Metabolism	null	C2609414	Acute kidney injury	Male Urogenital Diseases; Female Urogenital Diseases and Pregnancy Complications	Injury or Poisoning	D058186	null	disease	0.387002386	0.888888889	0.12	1	0
960	CD44	P16070	CD44 molecule (Indian blood group)	Extracellular matrix organization; Hemostasis; Immune System; Metabolism	null	C0006023	Borna Disease	Virus Diseases; Animal Diseases	Disease or Syndrome	D001890	null	disease	0.387002386	0.888888889	0.08	1	0
960	CD44	P16070	CD44 molecule (Indian blood group)	Extracellular matrix organization; Hemostasis; Immune System; Metabolism	null	C0008370	Cholestasis	Digestive System Diseases	Disease or Syndrome	D002779	null	disease	0.387002386	0.888888889	0.08	1	0
960	CD44	P16070	CD44 molecule (Indian blood group)	Extracellular matrix organization; Hemostasis; Immune System; Metabolism	null	C0022650	Kidney Calculi	Male Urogenital Diseases; Female Urogenital Diseases and Pregnancy Complications; Pathological Conditions, Signs and Symptoms	Disease or Syndrome	D007669	167030	disease	0.387002386	0.888888889	0.08	1	0
960	CD44	P16070	CD44 molecule (Indian blood group)	Extracellular matrix organization; Hemostasis; Immune System; Metabolism	null	C0035126	Reperfusion Injury	Cardiovascular Diseases; Pathological Conditions, Signs and Symptoms	Injury or Poisoning	D015427	null	disease	0.387002386	0.888888889	0.08	2	0
960	CD44	P16070	CD44 molecule (Indian blood group)	Extracellular matrix organization; Hemostasis; Immune System; Metabolism	null	C0009404	Colorectal Neoplasms	Neoplasms; Digestive System Diseases	Neoplastic Process	D015179	null	disease	0.387002386	0.888888889	0.013340378	13	0
960	CD44	P16070	CD44 molecule (Indian blood group)	Extracellular matrix organization; Hemostasis; Immune System; Metabolism	null	C0009375	Colonic Neoplasms	Neoplasms; Digestive System Diseases	Neoplastic Process	D003110	null	disease	0.387002386	0.888888889	0.012526052	10	0
960	CD44	P16070	CD44 molecule (Indian blood group)	Extracellular matrix organization; Hemostasis; Immune System; Metabolism	null	C0017638	Glioma	Neoplasms	Neoplastic Process	D005910	null	disease	0.387002386	0.888888889	0.00842463	22	0
960	CD44	P16070	CD44 molecule (Indian blood group)	Extracellular matrix organization; Hemostasis; Immune System; Metabolism	null	C0005695	Bladder Neoplasm	Neoplasms; Male Urogenital Diseases; Female Urogenital Diseases and Pregnancy Complications	Neoplastic Process	D001749	null	disease	0.387002386	0.888888889	0.008173051	3	0
960	CD44	P16070	CD44 molecule (Indian blood group)	Extracellular matrix organization; Hemostasis; Immune System; Metabolism	null	C0007138	Carcinoma, Transitional Cell	Neoplasms	Neoplastic Process	D002295	null	disease	0.387002386	0.888888889	0.007891677	9	0
960	CD44	P16070	CD44 molecule (Indian blood group)	Extracellular matrix organization; Hemostasis; Immune System; Metabolism	null	C0004153	Atherosclerosis	Cardiovascular Diseases	Disease or Syndrome	D050197	null	disease	0.387002386	0.888888889	0.006534468	5	0
960	CD44	P16070	CD44 molecule (Indian blood group)	Extracellular matrix organization; Hemostasis; Immune System; Metabolism	null	C0686619	Secondary malignant neoplasm of lymph node	null	Neoplastic Process	null	null	disease	0.387002386	0.888888889	0.005700279	21	0
960	CD44	P16070	CD44 molecule (Indian blood group)	Extracellular matrix organization; Hemostasis; Immune System; Metabolism	null	C0021368	Inflammation	Pathological Conditions, Signs and Symptoms	Pathologic Function	D007249	null	phenotype	0.387002386	0.888888889	0.0054487	2	0
960	CD44	P16070	CD44 molecule (Indian blood group)	Extracellular matrix organization; Hemostasis; Immune System; Metabolism	null	C0028945	oligodendroglioma	Neoplasms	Neoplastic Process	D009837	null	disease	0.387002386	0.888888889	0.0054487	2	0
960	CD44	P16070	CD44 molecule (Indian blood group)	Extracellular matrix organization; Hemostasis; Immune System; Metabolism	null	C0003864	Arthritis	Musculoskeletal Diseases	Disease or Syndrome	D001168	null	disease	0.387002386	0.888888889	0.005362824	3	0
960	CD44	P16070	CD44 molecule (Indian blood group)	Extracellular matrix organization; Hemostasis; Immune System; Metabolism	null	C0018671	Head and Neck Neoplasms	Neoplasms	Neoplastic Process	D006258	null	disease	0.387002386	0.888888889	0.005091382	2	0
960	CD44	P16070	CD44 molecule (Indian blood group)	Extracellular matrix organization; Hemostasis; Immune System; Metabolism	null	C1168401	Squamous cell carcinoma of the head and neck	Neoplasms	Neoplastic Process	C535575	275355	disease	0.387002386	0.888888889	0.004614512	17	0
960	CD44	P16070	CD44 molecule (Indian blood group)	Extracellular matrix organization; Hemostasis; Immune System; Metabolism	null	C0029463	Osteosarcoma	Neoplasms	Neoplastic Process	D012516	1,91,17,02,59,500	disease	0.387002386	0.888888889	0.00408156	6	0
960	CD44	P16070	CD44 molecule (Indian blood group)	Extracellular matrix organization; Hemostasis; Immune System; Metabolism	null	C0149678	Epstein-Barr Virus Infections	Virus Diseases	Disease or Syndrome	D020031	null	disease	0.387002386	0.888888889	0.003538676	4	0
960	CD44	P16070	CD44 molecule (Indian blood group)	Extracellular matrix organization; Hemostasis; Immune System; Metabolism	null	C0238198	Gastrointestinal Stromal Tumors	Neoplasms; Digestive System Diseases	Neoplastic Process	D046152	1,85,47,06,02,41,36,06,000	disease	0.387002386	0.888888889	0.003267234	3	0
960	CD44	P16070	CD44 molecule (Indian blood group)	Extracellular matrix organization; Hemostasis; Immune System; Metabolism	null	C0010346	Crohn Disease	Digestive System Diseases	Disease or Syndrome	D003424	266600	disease	0.387002386	0.888888889	0.002995792	2	0
960	CD44	P16070	CD44 molecule (Indian blood group)	Extracellular matrix organization; Hemostasis; Immune System; Metabolism	null	C0022572	keratoacanthoma	Skin and Connective Tissue Diseases	Neoplastic Process	D007636	null	disease	0.387002386	0.888888889	0.002995792	1	0
960	CD44	P16070	CD44 molecule (Indian blood group)	Extracellular matrix organization; Hemostasis; Immune System; Metabolism	null	C0023465	Acute monocytic leukemia	Neoplasms	Neoplastic Process	D007948	151380	disease	0.387002386	0.888888889	0.002995792	2	0
960	CD44	P16070	CD44 molecule (Indian blood group)	Extracellular matrix organization; Hemostasis; Immune System; Metabolism	null	C0027708	Nephroblastoma	Neoplasms; Male Urogenital Diseases; Female Urogenital Diseases and Pregnancy Complications; Congenital, Hereditary, and Neonatal Diseases and Abnormalities	Neoplastic Process	D009396	1,94,07,06,00,18,56,07,000	disease	0.387002386	0.888888889	0.002995792	2	0
960	CD44	P16070	CD44 molecule (Indian blood group)	Extracellular matrix organization; Hemostasis; Immune System; Metabolism	null	C0162871	Aortic Aneurysm, Abdominal	Cardiovascular Diseases	Disease or Syndrome	D017544	100070	disease	0.387002386	0.888888889	0.002995792	2	0
960	CD44	P16070	CD44 molecule (Indian blood group)	Extracellular matrix organization; Hemostasis; Immune System; Metabolism	null	C0206658	Smooth Muscle Tumor	Neoplasms	Neoplastic Process	D018235	null	disease	0.387002386	0.888888889	0.002995792	2	0
960	CD44	P16070	CD44 molecule (Indian blood group)	Extracellular matrix organization; Hemostasis; Immune System; Metabolism	null	C0751674	Lymphangioleiomyomatosis	Neoplasms; Hemic and Lymphatic Diseases; Immune System Diseases	Neoplastic Process	D018192	606690	disease	0.387002386	0.888888889	0.002995792	1	0
960	CD44	P16070	CD44 molecule (Indian blood group)	Extracellular matrix organization; Hemostasis; Immune System; Metabolism	null	C0005426	Biliary Tract Neoplasm	Neoplasms; Digestive System Diseases	Neoplastic Process	D001661	null	disease	0.387002386	0.888888889	0.00272435	1	0
960	CD44	P16070	CD44 molecule (Indian blood group)	Extracellular matrix organization; Hemostasis; Immune System; Metabolism	null	C0014070	Encephalomyelitis	Nervous System Diseases	Disease or Syndrome	D004679	null	disease	0.387002386	0.888888889	0.00272435	1	0
960	CD44	P16070	CD44 molecule (Indian blood group)	Extracellular matrix organization; Hemostasis; Immune System; Metabolism	null	C0014170	Endometrial Neoplasms	Neoplasms; Female Urogenital Diseases and Pregnancy Complications	Neoplastic Process	D016889	null	disease	0.387002386	0.888888889	0.00272435	1	0
960	CD44	P16070	CD44 molecule (Indian blood group)	Extracellular matrix organization; Hemostasis; Immune System; Metabolism	null	C0023055	Laryngeal neoplasm	Neoplasms; Respiratory Tract Diseases; Otorhinolaryngologic Diseases	Neoplastic Process	D007822	null	disease	0.387002386	0.888888889	0.00272435	1	0
960	CD44	P16070	CD44 molecule (Indian blood group)	Extracellular matrix organization; Hemostasis; Immune System; Metabolism	null	C0023440	Acute Erythroblastic Leukemia	Neoplasms; Hemic and Lymphatic Diseases	Neoplastic Process	D004915	133171	disease	0.387002386	0.888888889	0.00272435	1	0
960	CD44	P16070	CD44 molecule (Indian blood group)	Extracellular matrix organization; Hemostasis; Immune System; Metabolism	null	C0034885	Rectal Neoplasms	Neoplasms; Digestive System Diseases	Neoplastic Process	D012004	null	disease	0.387002386	0.888888889	0.00272435	1	0
960	CD44	P16070	CD44 molecule (Indian blood group)	Extracellular matrix organization; Hemostasis; Immune System; Metabolism	null	C0206139	Lichen Planus, Oral	Stomatognathic Diseases; Skin and Connective Tissue Diseases	Disease or Syndrome	D017676	null	disease	0.387002386	0.888888889	0.00272435	1	0
960	CD44	P16070	CD44 molecule (Indian blood group)	Extracellular matrix organization; Hemostasis; Immune System; Metabolism	null	C0206695	Carcinoma, Neuroendocrine	Neoplasms	Neoplastic Process	D018278	null	disease	0.387002386	0.888888889	0.00272435	1	0
960	CD44	P16070	CD44 molecule (Indian blood group)	Extracellular matrix organization; Hemostasis; Immune System; Metabolism	null	C0206713	Papilloma, Intraductal	Neoplasms	Neoplastic Process	D018300	null	disease	0.387002386	0.888888889	0.00272435	1	0
960	CD44	P16070	CD44 molecule (Indian blood group)	Extracellular matrix organization; Hemostasis; Immune System; Metabolism	null	C0006118	Brain Neoplasms	Neoplasms; Nervous System Diseases	Neoplastic Process	D001932	null	disease	0.387002386	0.888888889	0.002714419	10	0
960	CD44	P16070	CD44 molecule (Indian blood group)	Extracellular matrix organization; Hemostasis; Immune System; Metabolism	null	C0278996	Cancer of Head and Neck	Neoplasms	Neoplastic Process	D006258	null	disease	0.387002386	0.888888889	0.002442977	9	0
960	CD44	P16070	CD44 molecule (Indian blood group)	Extracellular matrix organization; Hemostasis; Immune System; Metabolism	null	C0476089	Endometrial Carcinoma	Neoplasms; Female Urogenital Diseases and Pregnancy Complications	Neoplastic Process	D016889	6,04,39,56,04,93,36,08,000	disease	0.387002386	0.888888889	0.002442977	9	0
960	CD44	P16070	CD44 molecule (Indian blood group)	Extracellular matrix organization; Hemostasis; Immune System; Metabolism	null	C0018798	Congenital Heart Defects	Cardiovascular Diseases; Congenital, Hereditary, and Neonatal Diseases and Abnormalities	Congenital Abnormality	D006330	1,40,50,02,34,750	group	0.387002386	0.888888889	0.002367032	1	0
960	CD44	P16070	CD44 molecule (Indian blood group)	Extracellular matrix organization; Hemostasis; Immune System; Metabolism	null	C0019163	Hepatitis B	Virus Diseases; Digestive System Diseases	Disease or Syndrome	D006509	null	disease	0.387002386	0.888888889	0.002367032	1	0
960	CD44	P16070	CD44 molecule (Indian blood group)	Extracellular matrix organization; Hemostasis; Immune System; Metabolism	null	C0027643	Neoplasm Recurrence, Local	Neoplasms; Pathological Conditions, Signs and Symptoms	Neoplastic Process	D009364	null	phenotype	0.387002386	0.888888889	0.002367032	1	0
960	CD44	P16070	CD44 molecule (Indian blood group)	Extracellular matrix organization; Hemostasis; Immune System; Metabolism	null	C0085183	Neoplasms, Second Primary	Neoplasms	Neoplastic Process	D016609	null	phenotype	0.387002386	0.888888889	0.002367032	1	0
960	CD44	P16070	CD44 molecule (Indian blood group)	Extracellular matrix organization; Hemostasis; Immune System; Metabolism	null	C0860207	Drug-Induced Liver Injury	Digestive System Diseases; Substance-Related Disorders	Pathologic Function	D056486	null	phenotype	0.387002386	0.888888889	0.002367032	1	0
960	CD44	P16070	CD44 molecule (Indian blood group)	Extracellular matrix organization; Hemostasis; Immune System; Metabolism	null	C0007103	Malignant neoplasm of endometrium	Neoplasms; Female Urogenital Diseases and Pregnancy Complications	Neoplastic Process	null	null	disease	0.387002386	0.888888889	0.002171535	8	0
960	CD44	P16070	CD44 molecule (Indian blood group)	Extracellular matrix organization; Hemostasis; Immune System; Metabolism	null	C0494165	Secondary malignant neoplasm of liver	Neoplasms; Digestive System Diseases	Neoplastic Process	null	null	disease	0.387002386	0.888888889	0.002171535	8	0
960	CD44	P16070	CD44 molecule (Indian blood group)	Extracellular matrix organization; Hemostasis; Immune System; Metabolism	null	C0699885	Carcinoma of bladder	Neoplasms; Male Urogenital Diseases; Female Urogenital Diseases and Pregnancy Complications	Neoplastic Process	null	null	disease	0.387002386	0.888888889	0.002171535	8	0
960	CD44	P16070	CD44 molecule (Indian blood group)	Extracellular matrix organization; Hemostasis; Immune System; Metabolism	null	C1883486	Uterine Corpus Cancer	null	Neoplastic Process	null	null	disease	0.387002386	0.888888889	0.002171535	8	0
960	CD44	P16070	CD44 molecule (Indian blood group)	Extracellular matrix organization; Hemostasis; Immune System; Metabolism	null	C0001430	Adenoma	Neoplasms	Neoplastic Process	D000236	null	disease	0.387002386	0.888888889	0.001900093	7	0
960	CD44	P16070	CD44 molecule (Indian blood group)	Extracellular matrix organization; Hemostasis; Immune System; Metabolism	null	C0521158	Recurrent tumor	null	Neoplastic Process	null	null	phenotype	0.387002386	0.888888889	0.001900093	7	0
960	CD44	P16070	CD44 molecule (Indian blood group)	Extracellular matrix organization; Hemostasis; Immune System; Metabolism	null	C1302401	Adenoma of large intestine	null	Neoplastic Process	null	null	disease	0.387002386	0.888888889	0.001900093	7	0
960	CD44	P16070	CD44 molecule (Indian blood group)	Extracellular matrix organization; Hemostasis; Immune System; Metabolism	null	C0005684	Malignant neoplasm of urinary bladder	Neoplasms; Male Urogenital Diseases; Female Urogenital Diseases and Pregnancy Complications	Neoplastic Process	D001749	109800	disease	0.387002386	0.888888889	0.001628651	6	0
960	CD44	P16070	CD44 molecule (Indian blood group)	Extracellular matrix organization; Hemostasis; Immune System; Metabolism	null	C0280100	Solid tumour	null	Neoplastic Process	null	null	phenotype	0.387002386	0.888888889	0.001628651	6	0
960	CD44	P16070	CD44 molecule (Indian blood group)	Extracellular matrix organization; Hemostasis; Immune System; Metabolism	null	C0281361	Adenocarcinoma of pancreas	Neoplasms; Digestive System Diseases; Endocrine System Diseases	Neoplastic Process	null	null	disease	0.387002386	0.888888889	0.001628651	6	0
960	CD44	P16070	CD44 molecule (Indian blood group)	Extracellular matrix organization; Hemostasis; Immune System; Metabolism	null	C0376545	Hematologic Neoplasms	Neoplasms; Hemic and Lymphatic Diseases	Neoplastic Process	D019337	null	disease	0.387002386	0.888888889	0.001628651	6	0
960	CD44	P16070	CD44 molecule (Indian blood group)	Extracellular matrix organization; Hemostasis; Immune System; Metabolism	null	C0007134	Renal Cell Carcinoma	Neoplasms; Male Urogenital Diseases; Female Urogenital Diseases and Pregnancy Complications	Neoplastic Process	D002292	null	disease	0.387002386	0.888888889	0.001357209	5	0
960	CD44	P16070	CD44 molecule (Indian blood group)	Extracellular matrix organization; Hemostasis; Immune System; Metabolism	null	C0007847	Malignant tumor of cervix	null	Neoplastic Process	null	null	disease	0.387002386	0.888888889	0.001357209	5	0
960	CD44	P16070	CD44 molecule (Indian blood group)	Extracellular matrix organization; Hemostasis; Immune System; Metabolism	null	C0152013	Adenocarcinoma of lung (disorder)	null	Neoplastic Process	C538231	211980	disease	0.387002386	0.888888889	0.001357209	5	0
960	CD44	P16070	CD44 molecule (Indian blood group)	Extracellular matrix organization; Hemostasis; Immune System; Metabolism	null	C0220650	Metastatic malignant neoplasm to brain	Neoplasms	Neoplastic Process	null	null	disease	0.387002386	0.888888889	0.001357209	5	0
960	CD44	P16070	CD44 molecule (Indian blood group)	Extracellular matrix organization; Hemostasis; Immune System; Metabolism	null	C0235782	Gallbladder Carcinoma	null	Neoplastic Process	null	null	disease	0.387002386	0.888888889	0.001357209	5	0
960	CD44	P16070	CD44 molecule (Indian blood group)	Extracellular matrix organization; Hemostasis; Immune System; Metabolism	null	C0278701	Gastric Adenocarcinoma	null	Neoplastic Process	null	null	disease	0.387002386	0.888888889	0.001357209	5	0
960	CD44	P16070	CD44 molecule (Indian blood group)	Extracellular matrix organization; Hemostasis; Immune System; Metabolism	null	C0585442	Osteosarcoma of bone	Neoplasms	Neoplastic Process	null	null	disease	0.387002386	0.888888889	0.001357209	5	0
960	CD44	P16070	CD44 molecule (Indian blood group)	Extracellular matrix organization; Hemostasis; Immune System; Metabolism	null	C0750974	Brain Tumor, Primary	Neoplasms; Nervous System Diseases	Neoplastic Process	D001932	null	disease	0.387002386	0.888888889	0.001357209	5	0
960	CD44	P16070	CD44 molecule (Indian blood group)	Extracellular matrix organization; Hemostasis; Immune System; Metabolism	null	C0002793	Anaplasia	Neoplasms; Pathological Conditions, Signs and Symptoms	Neoplastic Process	D000708	null	disease	0.387002386	0.888888889	0.001085767	4	0
960	CD44	P16070	CD44 molecule (Indian blood group)	Extracellular matrix organization; Hemostasis; Immune System; Metabolism	null	C0003850	Arteriosclerosis	Cardiovascular Diseases	Disease or Syndrome	D001161	null	disease	0.387002386	0.888888889	0.001085767	4	0
960	CD44	P16070	CD44 molecule (Indian blood group)	Extracellular matrix organization; Hemostasis; Immune System; Metabolism	null	C0007113	Rectal Carcinoma	Neoplasms; Digestive System Diseases	Neoplastic Process	D012004	null	disease	0.387002386	0.888888889	0.001085767	4	0
960	CD44	P16070	CD44 molecule (Indian blood group)	Extracellular matrix organization; Hemostasis; Immune System; Metabolism	null	C0021051	Immunologic Deficiency Syndromes	Immune System Diseases	Disease or Syndrome	D007153	null	group	0.387002386	0.888888889	0.001085767	4	0
960	CD44	P16070	CD44 molecule (Indian blood group)	Extracellular matrix organization; Hemostasis; Immune System; Metabolism	null	C0025500	Mesothelioma	Neoplasms	Neoplastic Process	D008654	null	disease	0.387002386	0.888888889	0.001085767	4	0
960	CD44	P16070	CD44 molecule (Indian blood group)	Extracellular matrix organization; Hemostasis; Immune System; Metabolism	null	C0029408	Degenerative polyarthritis	Musculoskeletal Diseases	Disease or Syndrome	D010003	null	disease	0.387002386	0.888888889	0.001085767	4	0
960	CD44	P16070	CD44 molecule (Indian blood group)	Extracellular matrix organization; Hemostasis; Immune System; Metabolism	null	C0149925	Small cell carcinoma of lung	Neoplasms; Respiratory Tract Diseases	Neoplastic Process	D055752	182280	disease	0.387002386	0.888888889	0.001085767	4	0
960	CD44	P16070	CD44 molecule (Indian blood group)	Extracellular matrix organization; Hemostasis; Immune System; Metabolism	null	C0279000	Liver and Intrahepatic Biliary Tract Carcinoma	null	Neoplastic Process	null	null	disease	0.387002386	0.888888889	0.001085767	4	0
960	CD44	P16070	CD44 molecule (Indian blood group)	Extracellular matrix organization; Hemostasis; Immune System; Metabolism	null	C0338106	Adenocarcinoma of colon	null	Neoplastic Process	null	null	disease	0.387002386	0.888888889	0.001085767	4	0
960	CD44	P16070	CD44 molecule (Indian blood group)	Extracellular matrix organization; Hemostasis; Immune System; Metabolism	null	C0345904	Malignant neoplasm of liver	Neoplasms; Digestive System Diseases	Neoplastic Process	D008113	114550	disease	0.387002386	0.888888889	0.001085767	4	0
960	CD44	P16070	CD44 molecule (Indian blood group)	Extracellular matrix organization; Hemostasis; Immune System; Metabolism	null	C0555198	Malignant Glioma	Neoplasms	Neoplastic Process	D005910	null	disease	0.387002386	0.888888889	0.001085767	4	0
960	CD44	P16070	CD44 molecule (Indian blood group)	Extracellular matrix organization; Hemostasis; Immune System; Metabolism	null	C0598935	Tumor Initiation	null	Neoplastic Process	null	null	phenotype	0.387002386	0.888888889	0.001085767	4	0
960	CD44	P16070	CD44 molecule (Indian blood group)	Extracellular matrix organization; Hemostasis; Immune System; Metabolism	null	C1368683	Epithelioma	Neoplasms	Neoplastic Process	D009375	null	disease	0.387002386	0.888888889	0.001085767	4	0
960	CD44	P16070	CD44 molecule (Indian blood group)	Extracellular matrix organization; Hemostasis; Immune System; Metabolism	null	C0007124	Noninfiltrating Intraductal Carcinoma	Neoplasms	Neoplastic Process	D002285	null	disease	0.387002386	0.888888889	0.000814326	3	0
960	CD44	P16070	CD44 molecule (Indian blood group)	Extracellular matrix organization; Hemostasis; Immune System; Metabolism	null	C0007133	Carcinoma, Papillary	Neoplasms	Neoplastic Process	D002291	null	disease	0.387002386	0.888888889	0.000814326	3	0
960	CD44	P16070	CD44 molecule (Indian blood group)	Extracellular matrix organization; Hemostasis; Immune System; Metabolism	null	C0016057	Fibrosarcoma	Neoplasms	Neoplastic Process	D005354	null	disease	0.387002386	0.888888889	0.000814326	3	0
960	CD44	P16070	CD44 molecule (Indian blood group)	Extracellular matrix organization; Hemostasis; Immune System; Metabolism	null	C0017075	Ganglioneuroma	Neoplasms	Neoplastic Process	D005729	null	disease	0.387002386	0.888888889	0.000814326	3	0
960	CD44	P16070	CD44 molecule (Indian blood group)	Extracellular matrix organization; Hemostasis; Immune System; Metabolism	null	C0017185	Gastrointestinal Neoplasms	Neoplasms; Digestive System Diseases	Neoplastic Process	D005770	null	group	0.387002386	0.888888889	0.000814326	3	0
960	CD44	P16070	CD44 molecule (Indian blood group)	Extracellular matrix organization; Hemostasis; Immune System; Metabolism	null	C0021390	Inflammatory Bowel Diseases	Digestive System Diseases	Disease or Syndrome	D015212	null	group	0.387002386	0.888888889	0.000814326	3	0
960	CD44	P16070	CD44 molecule (Indian blood group)	Extracellular matrix organization; Hemostasis; Immune System; Metabolism	null	C0024232	Lymphatic Metastasis	Neoplasms; Pathological Conditions, Signs and Symptoms	Neoplastic Process	D008207	null	disease	0.387002386	0.888888889	0.000814326	3	0
960	CD44	P16070	CD44 molecule (Indian blood group)	Extracellular matrix organization; Hemostasis; Immune System; Metabolism	null	C0025286	Meningioma	Neoplasms; Nervous System Diseases	Neoplastic Process	D008579	601728	disease	0.387002386	0.888888889	0.000814326	3	0
960	CD44	P16070	CD44 molecule (Indian blood group)	Extracellular matrix organization; Hemostasis; Immune System; Metabolism	null	C0027832	Neurofibromatosis 2	Neoplasms; Otorhinolaryngologic Diseases; Nervous System Diseases; Congenital, Hereditary, and Neonatal Diseases and Abnormalities	Neoplastic Process	D016518	101000	disease	0.387002386	0.888888889	0.000814326	3	0
960	CD44	P16070	CD44 molecule (Indian blood group)	Extracellular matrix organization; Hemostasis; Immune System; Metabolism	null	C0032227	Pleural effusion disorder	Respiratory Tract Diseases	Disease or Syndrome	D010996	null	disease	0.387002386	0.888888889	0.000814326	3	0
960	CD44	P16070	CD44 molecule (Indian blood group)	Extracellular matrix organization; Hemostasis; Immune System; Metabolism	null	C0032927	Precancerous Conditions	Neoplasms	Neoplastic Process	D011230	null	phenotype	0.387002386	0.888888889	0.000814326	3	0
960	CD44	P16070	CD44 molecule (Indian blood group)	Extracellular matrix organization; Hemostasis; Immune System; Metabolism	null	C0153676	Secondary malignant neoplasm of lung	null	Neoplastic Process	null	null	disease	0.387002386	0.888888889	0.000814326	3	0
960	CD44	P16070	CD44 molecule (Indian blood group)	Extracellular matrix organization; Hemostasis; Immune System; Metabolism	null	C0206677	Adenomatous Polyps	Neoplasms	Neoplastic Process	D018256	null	disease	0.387002386	0.888888889	0.000814326	3	0
960	CD44	P16070	CD44 molecule (Indian blood group)	Extracellular matrix organization; Hemostasis; Immune System; Metabolism	null	C0206704	Carcinoma, Large Cell	Neoplasms	Neoplastic Process	D018287	null	disease	0.387002386	0.888888889	0.000814326	3	0
960	CD44	P16070	CD44 molecule (Indian blood group)	Extracellular matrix organization; Hemostasis; Immune System; Metabolism	null	C0553723	Squamous cell carcinoma of skin	null	Neoplastic Process	null	null	disease	0.387002386	0.888888889	0.000814326	3	0
960	CD44	P16070	CD44 molecule (Indian blood group)	Extracellular matrix organization; Hemostasis; Immune System; Metabolism	null	C0740457	Malignant neoplasm of kidney	Neoplasms; Male Urogenital Diseases; Female Urogenital Diseases and Pregnancy Complications	Neoplastic Process	D007680	607585	disease	0.387002386	0.888888889	0.000814326	3	0
960	CD44	P16070	CD44 molecule (Indian blood group)	Extracellular matrix organization; Hemostasis; Immune System; Metabolism	null	C0751690	Malignant Peripheral Nerve Sheath Tumor	Neoplasms	Neoplastic Process	D009442	null	disease	0.387002386	0.888888889	0.000814326	3	0
960	CD44	P16070	CD44 molecule (Indian blood group)	Extracellular matrix organization; Hemostasis; Immune System; Metabolism	null	C0796154	SIMPSON-GOLABI-BEHMEL SYNDROME, TYPE 1	Musculoskeletal Diseases; Nervous System Diseases; Cardiovascular Diseases; Congenital, Hereditary, and Neonatal Diseases and Abnormalities; Endocrine System Diseases; Pathological Conditions, Signs and Symptoms; Behavior and Behavior Mechanisms; Mental Disorders	Congenital Abnormality	C537340	312870	disease	0.387002386	0.888888889	0.000814326	3	0
960	CD44	P16070	CD44 molecule (Indian blood group)	Extracellular matrix organization; Hemostasis; Immune System; Metabolism	null	C0936223	Metastatic Prostate Carcinoma	null	Neoplastic Process	null	null	disease	0.387002386	0.888888889	0.000814326	3	0
960	CD44	P16070	CD44 molecule (Indian blood group)	Extracellular matrix organization; Hemostasis; Immune System; Metabolism	null	C1168327	High-Grade Prostatic Intraepithelial Neoplasia	null	Neoplastic Process	null	null	disease	0.387002386	0.888888889	0.000814326	3	0
960	CD44	P16070	CD44 molecule (Indian blood group)	Extracellular matrix organization; Hemostasis; Immune System; Metabolism	null	C1319315	Adenocarcinoma of large intestine	Neoplasms; Digestive System Diseases	Neoplastic Process	null	null	disease	0.387002386	0.888888889	0.000814326	3	0
960	CD44	P16070	CD44 molecule (Indian blood group)	Extracellular matrix organization; Hemostasis; Immune System; Metabolism	null	C1378703	Renal carcinoma	Neoplasms	Neoplastic Process	null	null	disease	0.387002386	0.888888889	0.000814326	3	0
960	CD44	P16070	CD44 molecule (Indian blood group)	Extracellular matrix organization; Hemostasis; Immune System; Metabolism	null	C1516170	Cancer Cell Growth	null	Neoplastic Process	null	null	phenotype	0.387002386	0.888888889	0.000814326	3	0
960	CD44	P16070	CD44 molecule (Indian blood group)	Extracellular matrix organization; Hemostasis; Immune System; Metabolism	null	C1621958	Glioblastoma Multiforme	Neoplasms	Neoplastic Process	D005909	137800	disease	0.387002386	0.888888889	0.000814326	3	0
960	CD44	P16070	CD44 molecule (Indian blood group)	Extracellular matrix organization; Hemostasis; Immune System; Metabolism	null	C0002876	Congenital dyserythropoietic anemia	Hemic and Lymphatic Diseases; Congenital, Hereditary, and Neonatal Diseases and Abnormalities	Congenital Abnormality,Disease or Syndrome	D000742	null	disease	0.387002386	0.888888889	0.000542884	2	0
960	CD44	P16070	CD44 molecule (Indian blood group)	Extracellular matrix organization; Hemostasis; Immune System; Metabolism	null	C0007095	Carcinoid Tumor	Neoplasms	Neoplastic Process	D002276	null	phenotype	0.387002386	0.888888889	0.000542884	2	0
960	CD44	P16070	CD44 molecule (Indian blood group)	Extracellular matrix organization; Hemostasis; Immune System; Metabolism	null	C0007107	Malignant neoplasm of larynx	Neoplasms; Respiratory Tract Diseases; Otorhinolaryngologic Diseases	Neoplastic Process	D007822	null	disease	0.387002386	0.888888889	0.000542884	2	0
960	CD44	P16070	CD44 molecule (Indian blood group)	Extracellular matrix organization; Hemostasis; Immune System; Metabolism	null	C0007114	Malignant neoplasm of skin	Neoplasms; Skin and Connective Tissue Diseases	Neoplastic Process	D012878	null	disease	0.387002386	0.888888889	0.000542884	2	0
960	CD44	P16070	CD44 molecule (Indian blood group)	Extracellular matrix organization; Hemostasis; Immune System; Metabolism	null	C0007222	Cardiovascular Diseases	Cardiovascular Diseases	Disease or Syndrome	D002318	null	group	0.387002386	0.888888889	0.000542884	2	0
960	CD44	P16070	CD44 molecule (Indian blood group)	Extracellular matrix organization; Hemostasis; Immune System; Metabolism	null	C0017154	Gastritis, Atrophic	Digestive System Diseases	Disease or Syndrome	D005757	null	disease	0.387002386	0.888888889	0.000542884	2	0
960	CD44	P16070	CD44 molecule (Indian blood group)	Extracellular matrix organization; Hemostasis; Immune System; Metabolism	null	C0023492	Leukemia, T-Cell	Neoplasms; Hemic and Lymphatic Diseases; Immune System Diseases	Neoplastic Process	D015458	null	disease	0.387002386	0.888888889	0.000542884	2	0
960	CD44	P16070	CD44 molecule (Indian blood group)	Extracellular matrix organization; Hemostasis; Immune System; Metabolism	null	C0024314	Lymphoproliferative Disorders	Hemic and Lymphatic Diseases; Immune System Diseases	Neoplastic Process	D008232	null	disease	0.387002386	0.888888889	0.000542884	2	0
960	CD44	P16070	CD44 molecule (Indian blood group)	Extracellular matrix organization; Hemostasis; Immune System; Metabolism	null	C0032000	Pituitary Adenoma	Neoplasms; Nervous System Diseases; Endocrine System Diseases	Neoplastic Process	D010911	null	disease	0.387002386	0.888888889	0.000542884	2	0
960	CD44	P16070	CD44 molecule (Indian blood group)	Extracellular matrix organization; Hemostasis; Immune System; Metabolism	null	C0034013	Precocious Puberty	Endocrine System Diseases	Disease or Syndrome	D011629	null	disease	0.387002386	0.888888889	0.000542884	2	0
960	CD44	P16070	CD44 molecule (Indian blood group)	Extracellular matrix organization; Hemostasis; Immune System; Metabolism	null	C0035335	Retinoblastoma	Neoplasms; Eye Diseases	Neoplastic Process	D012175	180200	disease	0.387002386	0.888888889	0.000542884	2	0
960	CD44	P16070	CD44 molecule (Indian blood group)	Extracellular matrix organization; Hemostasis; Immune System; Metabolism	null	C0039103	Synovitis	Musculoskeletal Diseases	Disease or Syndrome	D013585	null	disease	0.387002386	0.888888889	0.000542884	2	0
960	CD44	P16070	CD44 molecule (Indian blood group)	Extracellular matrix organization; Hemostasis; Immune System; Metabolism	null	C0040136	Thyroid Neoplasm	Neoplasms; Endocrine System Diseases	Neoplastic Process	D013964	null	disease	0.387002386	0.888888889	0.000542884	2	0
960	CD44	P16070	CD44 molecule (Indian blood group)	Extracellular matrix organization; Hemostasis; Immune System; Metabolism	null	C0079474	Hallopeau-Siemens Disease	Congenital, Hereditary, and Neonatal Diseases and Abnormalities; Skin and Connective Tissue Diseases	Disease or Syndrome	D016108	2,26,60,01,20,120	disease	0.387002386	0.888888889	0.000542884	2	0
960	CD44	P16070	CD44 molecule (Indian blood group)	Extracellular matrix organization; Hemostasis; Immune System; Metabolism	null	C0086692	Benign Neoplasm	Neoplasms	Neoplastic Process	D009369	null	phenotype	0.387002386	0.888888889	0.000542884	2	0
960	CD44	P16070	CD44 molecule (Indian blood group)	Extracellular matrix organization; Hemostasis; Immune System; Metabolism	null	C0151779	Cutaneous Melanoma	Neoplasms	Neoplastic Process	C562393	155600	disease	0.387002386	0.888888889	0.000542884	2	0
960	CD44	P16070	CD44 molecule (Indian blood group)	Extracellular matrix organization; Hemostasis; Immune System; Metabolism	null	C0153452	Malignant neoplasm of gallbladder	Neoplasms; Digestive System Diseases	Neoplastic Process	D005706	null	disease	0.387002386	0.888888889	0.000542884	2	0
960	CD44	P16070	CD44 molecule (Indian blood group)	Extracellular matrix organization; Hemostasis; Immune System; Metabolism	null	C0206698	Cholangiocarcinoma	Neoplasms	Neoplastic Process	D018281	null	disease	0.387002386	0.888888889	0.000542884	2	0
960	CD44	P16070	CD44 molecule (Indian blood group)	Extracellular matrix organization; Hemostasis; Immune System; Metabolism	null	C0206708	Cervical Intraepithelial Neoplasia	Neoplasms	Neoplastic Process	D018290	null	disease	0.387002386	0.888888889	0.000542884	2	0
960	CD44	P16070	CD44 molecule (Indian blood group)	Extracellular matrix organization; Hemostasis; Immune System; Metabolism	null	C0206718	Ganglioneuroblastoma	Neoplasms	Neoplastic Process	D018305	null	disease	0.387002386	0.888888889	0.000542884	2	0
960	CD44	P16070	CD44 molecule (Indian blood group)	Extracellular matrix organization; Hemostasis; Immune System; Metabolism	null	C0206754	Neuroendocrine Tumors	Neoplasms	Neoplastic Process	D018358	null	group	0.387002386	0.888888889	0.000542884	2	0
960	CD44	P16070	CD44 molecule (Indian blood group)	Extracellular matrix organization; Hemostasis; Immune System; Metabolism	null	C0220656	Malignant ascites	null	Neoplastic Process	null	null	disease	0.387002386	0.888888889	0.000542884	2	0
960	CD44	P16070	CD44 molecule (Indian blood group)	Extracellular matrix organization; Hemostasis; Immune System; Metabolism	null	C0239946	Fibrosis, Liver	Digestive System Diseases	Disease or Syndrome	D008103	null	disease	0.387002386	0.888888889	0.000542884	2	0
960	CD44	P16070	CD44 molecule (Indian blood group)	Extracellular matrix organization; Hemostasis; Immune System; Metabolism	null	C0262584	Carcinoma, Small Cell	Neoplasms	Neoplastic Process	D018288	null	disease	0.387002386	0.888888889	0.000542884	2	0
960	CD44	P16070	CD44 molecule (Indian blood group)	Extracellular matrix organization; Hemostasis; Immune System; Metabolism	null	C0263641	Epithelial hyperplasia of skin	null	Disease or Syndrome	null	null	disease	0.387002386	0.888888889	0.000542884	2	0
960	CD44	P16070	CD44 molecule (Indian blood group)	Extracellular matrix organization; Hemostasis; Immune System; Metabolism	null	C0278488	Carcinoma breast stage IV	null	Neoplastic Process	null	null	disease	0.387002386	0.888888889	0.000542884	2	0
960	CD44	P16070	CD44 molecule (Indian blood group)	Extracellular matrix organization; Hemostasis; Immune System; Metabolism	null	C0280313	Squamous cell carcinoma of oropharynx	null	Neoplastic Process	null	null	disease	0.387002386	0.888888889	0.000542884	2	0
960	CD44	P16070	CD44 molecule (Indian blood group)	Extracellular matrix organization; Hemostasis; Immune System; Metabolism	null	C0334299	Carcinoid tumor no ICD-O subtype	null	Neoplastic Process	null	null	phenotype	0.387002386	0.888888889	0.000542884	2	0
960	CD44	P16070	CD44 molecule (Indian blood group)	Extracellular matrix organization; Hemostasis; Immune System; Metabolism	null	C0339573	Glaucoma, Primary Open Angle	Eye Diseases	Disease or Syndrome	C562750	137760	disease	0.387002386	0.888888889	0.000542884	2	0
960	CD44	P16070	CD44 molecule (Indian blood group)	Extracellular matrix organization; Hemostasis; Immune System; Metabolism	null	C0345905	Intrahepatic Cholangiocarcinoma	Neoplasms	Neoplastic Process	D018281	null	disease	0.387002386	0.888888889	0.000542884	2	0
960	CD44	P16070	CD44 molecule (Indian blood group)	Extracellular matrix organization; Hemostasis; Immune System; Metabolism	null	C0374997	Helicobacter pylori (H. pylori) infection in conditions classified elsewhere and of unspecified site	null	Disease or Syndrome	null	null	disease	0.387002386	0.888888889	0.000542884	2	0
960	CD44	P16070	CD44 molecule (Indian blood group)	Extracellular matrix organization; Hemostasis; Immune System; Metabolism	null	C0392525	Nephrolithiasis	Male Urogenital Diseases; Female Urogenital Diseases and Pregnancy Complications	Disease or Syndrome	D053040	null	disease	0.387002386	0.888888889	0.000542884	2	0
960	CD44	P16070	CD44 molecule (Indian blood group)	Extracellular matrix organization; Hemostasis; Immune System; Metabolism	null	C0398650	Immune thrombocytopenic purpura	Hemic and Lymphatic Diseases; Immune System Diseases; Pathological Conditions, Signs and Symptoms	Disease or Syndrome	D016553	188030	disease	0.387002386	0.888888889	0.000542884	2	0
960	CD44	P16070	CD44 molecule (Indian blood group)	Extracellular matrix organization; Hemostasis; Immune System; Metabolism	null	C0595989	Carcinoma of larynx	null	Neoplastic Process	null	null	disease	0.387002386	0.888888889	0.000542884	2	0
960	CD44	P16070	CD44 molecule (Indian blood group)	Extracellular matrix organization; Hemostasis; Immune System; Metabolism	null	C0812413	Malignant Pleural Mesothelioma	Neoplasms	Neoplastic Process	null	null	disease	0.387002386	0.888888889	0.000542884	2	0
960	CD44	P16070	CD44 molecule (Indian blood group)	Extracellular matrix organization; Hemostasis; Immune System; Metabolism	null	C1276146	Cutaneous lymphoma	null	Neoplastic Process	null	null	disease	0.387002386	0.888888889	0.000542884	2	0
960	CD44	P16070	CD44 molecule (Indian blood group)	Extracellular matrix organization; Hemostasis; Immune System; Metabolism	null	C1292769	Precursor B-cell lymphoblastic leukemia	null	Neoplastic Process	null	null	disease	0.387002386	0.888888889	0.000542884	2	0
960	CD44	P16070	CD44 molecule (Indian blood group)	Extracellular matrix organization; Hemostasis; Immune System; Metabolism	null	C1519346	Skin Carcinogenesis	null	Neoplastic Process	null	null	disease	0.387002386	0.888888889	0.000542884	2	0
960	CD44	P16070	CD44 molecule (Indian blood group)	Extracellular matrix organization; Hemostasis; Immune System; Metabolism	null	C1520166	Xenograft Model	null	Experimental Model of Disease	null	null	group	0.387002386	0.888888889	0.000542884	2	0
960	CD44	P16070	CD44 molecule (Indian blood group)	Extracellular matrix organization; Hemostasis; Immune System; Metabolism	null	C1704272	Benign Prostatic Hyperplasia	Male Urogenital Diseases	Neoplastic Process	D011470	600082	disease	0.387002386	0.888888889	0.000542884	2	0
960	CD44	P16070	CD44 molecule (Indian blood group)	Extracellular matrix organization; Hemostasis; Immune System; Metabolism	null	C2936349	Plaque, Amyloid	Pathological Conditions, Signs and Symptoms	Acquired Abnormality	D058225	null	phenotype	0.387002386	0.888888889	0.000542884	2	0
960	CD44	P16070	CD44 molecule (Indian blood group)	Extracellular matrix organization; Hemostasis; Immune System; Metabolism	null	C2986703	Overgrowth Syndrome	null	Disease or Syndrome	null	null	disease	0.387002386	0.888888889	0.000542884	2	0
960	CD44	P16070	CD44 molecule (Indian blood group)	Extracellular matrix organization; Hemostasis; Immune System; Metabolism	null	C3811653	Experimental Organism Basal Cell Carcinoma	null	Neoplastic Process	null	null	phenotype	0.387002386	0.888888889	0.000542884	2	0
960	CD44	P16070	CD44 molecule (Indian blood group)	Extracellular matrix organization; Hemostasis; Immune System; Metabolism	null	C0001624	Adrenal Gland Neoplasms	Neoplasms; Endocrine System Diseases	Neoplastic Process	D000310	null	disease	0.387002386	0.888888889	0.000271442	1	0
960	CD44	P16070	CD44 molecule (Indian blood group)	Extracellular matrix organization; Hemostasis; Immune System; Metabolism	null	C0006079	Bowen's Disease	Neoplasms	Neoplastic Process	D001913	null	disease	0.387002386	0.888888889	0.000271442	1	0
960	CD44	P16070	CD44 molecule (Indian blood group)	Extracellular matrix organization; Hemostasis; Immune System; Metabolism	null	C0006287	Bronchopulmonary Dysplasia	Respiratory Tract Diseases; Congenital, Hereditary, and Neonatal Diseases and Abnormalities	Disease or Syndrome	D001997	null	disease	0.387002386	0.888888889	0.000271442	1	0
960	CD44	P16070	CD44 molecule (Indian blood group)	Extracellular matrix organization; Hemostasis; Immune System; Metabolism	null	C0007112	Adenocarcinoma of prostate	Neoplasms; Male Urogenital Diseases	Neoplastic Process	null	null	disease	0.387002386	0.888888889	0.000271442	1	0
960	CD44	P16070	CD44 molecule (Indian blood group)	Extracellular matrix organization; Hemostasis; Immune System; Metabolism	null	C0007115	Malignant neoplasm of thyroid	null	Neoplastic Process	null	null	disease	0.387002386	0.888888889	0.000271442	1	0
960	CD44	P16070	CD44 molecule (Indian blood group)	Extracellular matrix organization; Hemostasis; Immune System; Metabolism	null	C0008354	Cholera	Bacterial Infections and Mycoses	Disease or Syndrome	D002771	null	disease	0.387002386	0.888888889	0.000271442	1	0
960	CD44	P16070	CD44 molecule (Indian blood group)	Extracellular matrix organization; Hemostasis; Immune System; Metabolism	null	C0009714	Hepatic Fibrosis, Congenital	Digestive System Diseases; Congenital, Hereditary, and Neonatal Diseases and Abnormalities	Congenital Abnormality,Disease or Syndrome	C562378	263200	disease	0.387002386	0.888888889	0.000271442	1	0
960	CD44	P16070	CD44 molecule (Indian blood group)	Extracellular matrix organization; Hemostasis; Immune System; Metabolism	null	C0010072	Coronary Thrombosis	Cardiovascular Diseases	Disease or Syndrome	D003328	null	disease	0.387002386	0.888888889	0.000271442	1	0
960	CD44	P16070	CD44 molecule (Indian blood group)	Extracellular matrix organization; Hemostasis; Immune System; Metabolism	null	C0010417	Cryptorchidism	Male Urogenital Diseases; Congenital, Hereditary, and Neonatal Diseases and Abnormalities; Endocrine System Diseases	Congenital Abnormality	D003456	219050	disease	0.387002386	0.888888889	0.000271442	1	0
960	CD44	P16070	CD44 molecule (Indian blood group)	Extracellular matrix organization; Hemostasis; Immune System; Metabolism	null	C0010709	Cyst	Neoplasms; Pathological Conditions, Signs and Symptoms	Disease or Syndrome	D003560	null	disease	0.387002386	0.888888889	0.000271442	1	0
960	CD44	P16070	CD44 molecule (Indian blood group)	Extracellular matrix organization; Hemostasis; Immune System; Metabolism	null	C0011644	Scleroderma	Skin and Connective Tissue Diseases	Disease or Syndrome	D012594	null	disease	0.387002386	0.888888889	0.000271442	1	0
960	CD44	P16070	CD44 molecule (Indian blood group)	Extracellular matrix organization; Hemostasis; Immune System; Metabolism	null	C0015230	Exanthema	Skin and Connective Tissue Diseases	Sign or Symptom	D005076	null	phenotype	0.387002386	0.888888889	0.000271442	1	0
960	CD44	P16070	CD44 molecule (Indian blood group)	Extracellular matrix organization; Hemostasis; Immune System; Metabolism	null	C0015306	Hereditary Multiple Exostoses	Neoplasms; Musculoskeletal Diseases; Congenital, Hereditary, and Neonatal Diseases and Abnormalities	Congenital Abnormality,Disease or Syndrome	D005097	133700	disease	0.387002386	0.888888889	0.000271442	1	0
960	CD44	P16070	CD44 molecule (Indian blood group)	Extracellular matrix organization; Hemostasis; Immune System; Metabolism	null	C0017150	Gastrinoma	Neoplasms; Digestive System Diseases; Endocrine System Diseases	Neoplastic Process	D015408	null	disease	0.387002386	0.888888889	0.000271442	1	0
960	CD44	P16070	CD44 molecule (Indian blood group)	Extracellular matrix organization; Hemostasis; Immune System; Metabolism	null	C0020479	Hyperlipoproteinemia Type III	Congenital, Hereditary, and Neonatal Diseases and Abnormalities; Nutritional and Metabolic Diseases	Disease or Syndrome	D006952	107741	disease	0.387002386	0.888888889	0.000271442	1	0
960	CD44	P16070	CD44 molecule (Indian blood group)	Extracellular matrix organization; Hemostasis; Immune System; Metabolism	null	C0021367	Mammary Ductal Carcinoma	Neoplasms; Skin and Connective Tissue Diseases	Neoplastic Process	D018270	null	disease	0.387002386	0.888888889	0.000271442	1	0
960	CD44	P16070	CD44 molecule (Indian blood group)	Extracellular matrix organization; Hemostasis; Immune System; Metabolism	null	C0022408	Arthropathy	Musculoskeletal Diseases	Disease or Syndrome	D007592	null	group	0.387002386	0.888888889	0.000271442	1	0
960	CD44	P16070	CD44 molecule (Indian blood group)	Extracellular matrix organization; Hemostasis; Immune System; Metabolism	null	C0023448	Lymphoid leukemia	Neoplasms; Hemic and Lymphatic Diseases; Immune System Diseases	Neoplastic Process	D007945	null	disease	0.387002386	0.888888889	0.000271442	1	0
960	CD44	P16070	CD44 molecule (Indian blood group)	Extracellular matrix organization; Hemostasis; Immune System; Metabolism	null	C0023452	Leukemia, Lymphocytic, Acute, L1	Neoplasms; Hemic and Lymphatic Diseases; Immune System Diseases	Neoplastic Process	D054198	null	disease	0.387002386	0.888888889	0.000271442	1	0
960	CD44	P16070	CD44 molecule (Indian blood group)	Extracellular matrix organization; Hemostasis; Immune System; Metabolism	null	C0023493	Adult T-Cell Lymphoma/Leukemia	Neoplasms; Hemic and Lymphatic Diseases; Immune System Diseases	Neoplastic Process	D015459	null	disease	0.387002386	0.888888889	0.000271442	1	0
960	CD44	P16070	CD44 molecule (Indian blood group)	Extracellular matrix organization; Hemostasis; Immune System; Metabolism	null	C0024266	Lymphocytic Choriomeningitis	Virus Diseases; Nervous System Diseases	Disease or Syndrome	D008216	null	disease	0.387002386	0.888888889	0.000271442	1	0
960	CD44	P16070	CD44 molecule (Indian blood group)	Extracellular matrix organization; Hemostasis; Immune System; Metabolism	null	C0024305	Lymphoma, Non-Hodgkin	Neoplasms; Hemic and Lymphatic Diseases; Immune System Diseases	Neoplastic Process	D008228	6,05,02,71,70,280	disease	0.387002386	0.888888889	0.000271442	1	0
960	CD44	P16070	CD44 molecule (Indian blood group)	Extracellular matrix organization; Hemostasis; Immune System; Metabolism	null	C0024796	Marfan Syndrome	Musculoskeletal Diseases; Cardiovascular Diseases; Congenital, Hereditary, and Neonatal Diseases and Abnormalities; Skin and Connective Tissue Diseases	Disease or Syndrome	D008382	154700	disease	0.387002386	0.888888889	0.000271442	1	0
960	CD44	P16070	CD44 molecule (Indian blood group)	Extracellular matrix organization; Hemostasis; Immune System; Metabolism	null	C0026277	Mixed Salivary Gland Tumor	Neoplasms	Neoplastic Process	D008949	null	disease	0.387002386	0.888888889	0.000271442	1	0
960	CD44	P16070	CD44 molecule (Indian blood group)	Extracellular matrix organization; Hemostasis; Immune System; Metabolism	null	C0027809	Neurilemmoma	Neoplasms	Neoplastic Process	D009442	null	disease	0.387002386	0.888888889	0.000271442	1	0
960	CD44	P16070	CD44 molecule (Indian blood group)	Extracellular matrix organization; Hemostasis; Immune System; Metabolism	null	C0027830	neurofibroma	Neoplasms; Nervous System Diseases	Neoplastic Process	D009455	null	disease	0.387002386	0.888888889	0.000271442	1	0
960	CD44	P16070	CD44 molecule (Indian blood group)	Extracellular matrix organization; Hemostasis; Immune System; Metabolism	null	C0028259	Nodule	null	Acquired Abnormality	null	null	phenotype	0.387002386	0.888888889	0.000271442	1	0
960	CD44	P16070	CD44 molecule (Indian blood group)	Extracellular matrix organization; Hemostasis; Immune System; Metabolism	null	C0029456	Osteoporosis	Musculoskeletal Diseases	Disease or Syndrome	D010024	166710	disease	0.387002386	0.888888889	0.000271442	1	0
960	CD44	P16070	CD44 molecule (Indian blood group)	Extracellular matrix organization; Hemostasis; Immune System; Metabolism	null	C0029927	Ovarian Cysts	Neoplasms; Female Urogenital Diseases and Pregnancy Complications; Endocrine System Diseases	Disease or Syndrome	D010048	null	disease	0.387002386	0.888888889	0.000271442	1	0
960	CD44	P16070	CD44 molecule (Indian blood group)	Extracellular matrix organization; Hemostasis; Immune System; Metabolism	null	C0031099	Periodontitis	Stomatognathic Diseases	Disease or Syndrome	D010518	null	disease	0.387002386	0.888888889	0.000271442	1	0
960	CD44	P16070	CD44 molecule (Indian blood group)	Extracellular matrix organization; Hemostasis; Immune System; Metabolism	null	C0034069	Pulmonary Fibrosis	Respiratory Tract Diseases	Disease or Syndrome	D011658	null	disease	0.387002386	0.888888889	0.000271442	1	0
960	CD44	P16070	CD44 molecule (Indian blood group)	Extracellular matrix organization; Hemostasis; Immune System; Metabolism	null	C0036421	Systemic Scleroderma	Skin and Connective Tissue Diseases	Disease or Syndrome	D012595	null	disease	0.387002386	0.888888889	0.000271442	1	0
960	CD44	P16070	CD44 molecule (Indian blood group)	Extracellular matrix organization; Hemostasis; Immune System; Metabolism	null	C0036572	Seizures	Nervous System Diseases; Pathological Conditions, Signs and Symptoms	Sign or Symptom	D012640	null	phenotype	0.387002386	0.888888889	0.000271442	1	0
960	CD44	P16070	CD44 molecule (Indian blood group)	Extracellular matrix organization; Hemostasis; Immune System; Metabolism	null	C0037286	Skin Neoplasms	Neoplasms; Skin and Connective Tissue Diseases	Neoplastic Process	D012878	null	group	0.387002386	0.888888889	0.000271442	1	0
960	CD44	P16070	CD44 molecule (Indian blood group)	Extracellular matrix organization; Hemostasis; Immune System; Metabolism	null	C0040021	Thromboangiitis Obliterans	Cardiovascular Diseases	Disease or Syndrome	D013919	211480	disease	0.387002386	0.888888889	0.000271442	1	0
960	CD44	P16070	CD44 molecule (Indian blood group)	Extracellular matrix organization; Hemostasis; Immune System; Metabolism	null	C0040100	Thymoma	Neoplasms; Hemic and Lymphatic Diseases	Neoplastic Process	D013945	null	disease	0.387002386	0.888888889	0.000271442	1	0
960	CD44	P16070	CD44 molecule (Indian blood group)	Extracellular matrix organization; Hemostasis; Immune System; Metabolism	null	C0040188	Tic disorder	Nervous System Diseases; Mental Disorders	Mental or Behavioral Dysfunction	D013981	null	disease	0.387002386	0.888888889	0.000271442	1	0
960	CD44	P16070	CD44 molecule (Indian blood group)	Extracellular matrix organization; Hemostasis; Immune System; Metabolism	null	C0042075	Urologic Diseases	Male Urogenital Diseases; Female Urogenital Diseases and Pregnancy Complications	Disease or Syndrome	D014570	null	group	0.387002386	0.888888889	0.000271442	1	0
960	CD44	P16070	CD44 molecule (Indian blood group)	Extracellular matrix organization; Hemostasis; Immune System; Metabolism	null	C0042344	Varicose Ulcer	Cardiovascular Diseases; Skin and Connective Tissue Diseases	Disease or Syndrome	D014647	null	disease	0.387002386	0.888888889	0.000271442	1	0
960	CD44	P16070	CD44 molecule (Indian blood group)	Extracellular matrix organization; Hemostasis; Immune System; Metabolism	null	C0042755	Virilism	Pathological Conditions, Signs and Symptoms	Pathologic Function	D014770	null	phenotype	0.387002386	0.888888889	0.000271442	1	0
960	CD44	P16070	CD44 molecule (Indian blood group)	Extracellular matrix organization; Hemostasis; Immune System; Metabolism	null	C0079770	Lymphoma, Small Noncleaved-Cell	Neoplasms; Hemic and Lymphatic Diseases; Immune System Diseases	Neoplastic Process	D008228	null	disease	0.387002386	0.888888889	0.000271442	1	0
960	CD44	P16070	CD44 molecule (Indian blood group)	Extracellular matrix organization; Hemostasis; Immune System; Metabolism	null	C0079772	T-Cell Lymphoma	Neoplasms; Hemic and Lymphatic Diseases; Immune System Diseases	Neoplastic Process	D016399	null	disease	0.387002386	0.888888889	0.000271442	1	0
960	CD44	P16070	CD44 molecule (Indian blood group)	Extracellular matrix organization; Hemostasis; Immune System; Metabolism	null	C0079774	Peripheral T-Cell Lymphoma	Neoplasms; Hemic and Lymphatic Diseases; Immune System Diseases	Neoplastic Process	D016411	null	disease	0.387002386	0.888888889	0.000271442	1	0
960	CD44	P16070	CD44 molecule (Indian blood group)	Extracellular matrix organization; Hemostasis; Immune System; Metabolism	null	C0080032	Pleural Effusion, Malignant	Neoplasms; Respiratory Tract Diseases	Disease or Syndrome	D016066	null	disease	0.387002386	0.888888889	0.000271442	1	0
960	CD44	P16070	CD44 molecule (Indian blood group)	Extracellular matrix organization; Hemostasis; Immune System; Metabolism	null	C0085083	Ovarian Hyperstimulation Syndrome	Female Urogenital Diseases and Pregnancy Complications; Endocrine System Diseases	Disease or Syndrome	D016471	608115	disease	0.387002386	0.888888889	0.000271442	1	0
960	CD44	P16070	CD44 molecule (Indian blood group)	Extracellular matrix organization; Hemostasis; Immune System; Metabolism	null	C0085215	Ovarian Failure, Premature	Female Urogenital Diseases and Pregnancy Complications; Endocrine System Diseases	Disease or Syndrome	D016649	311360	disease	0.387002386	0.888888889	0.000271442	1	0
960	CD44	P16070	CD44 molecule (Indian blood group)	Extracellular matrix organization; Hemostasis; Immune System; Metabolism	null	C0085390	Li-Fraumeni Syndrome	Neoplasms; Congenital, Hereditary, and Neonatal Diseases and Abnormalities; Nutritional and Metabolic Diseases	Neoplastic Process	D016864	null	disease	0.387002386	0.888888889	0.000271442	1	0
960	CD44	P16070	CD44 molecule (Indian blood group)	Extracellular matrix organization; Hemostasis; Immune System; Metabolism	null	C0152018	Esophageal carcinoma	null	Neoplastic Process	null	133239	disease	0.387002386	0.888888889	0.000271442	1	0
960	CD44	P16070	CD44 molecule (Indian blood group)	Extracellular matrix organization; Hemostasis; Immune System; Metabolism	null	C0153014	Non-arthropod borne lymphocytic choriomeningitis	Virus Diseases; Nervous System Diseases	Disease or Syndrome	null	null	disease	0.387002386	0.888888889	0.000271442	1	0
960	CD44	P16070	CD44 molecule (Indian blood group)	Extracellular matrix organization; Hemostasis; Immune System; Metabolism	null	C0162309	Adrenoleukodystrophy	Nervous System Diseases; Congenital, Hereditary, and Neonatal Diseases and Abnormalities; Nutritional and Metabolic Diseases; Endocrine System Diseases	Disease or Syndrome	D000326	300100	disease	0.387002386	0.888888889	0.000271442	1	0
960	CD44	P16070	CD44 molecule (Indian blood group)	Extracellular matrix organization; Hemostasis; Immune System; Metabolism	null	C0162678	Neurofibromatoses	Neoplasms; Nervous System Diseases; Congenital, Hereditary, and Neonatal Diseases and Abnormalities	Neoplastic Process	D017253	null	disease	0.387002386	0.888888889	0.000271442	1	0
960	CD44	P16070	CD44 molecule (Indian blood group)	Extracellular matrix organization; Hemostasis; Immune System; Metabolism	null	C0205851	Germ cell tumor	Neoplasms	Neoplastic Process	D009373	null	disease	0.387002386	0.888888889	0.000271442	1	0
960	CD44	P16070	CD44 molecule (Indian blood group)	Extracellular matrix organization; Hemostasis; Immune System; Metabolism	null	C0206727	Nerve Sheath Tumors	Neoplasms; Nervous System Diseases	Neoplastic Process	D018317	null	disease	0.387002386	0.888888889	0.000271442	1	0
960	CD44	P16070	CD44 molecule (Indian blood group)	Extracellular matrix organization; Hemostasis; Immune System; Metabolism	null	C0221287	Combined Hepatocellular Carcinoma and Cholangiocarcinoma	null	Neoplastic Process	null	null	disease	0.387002386	0.888888889	0.000271442	1	0
960	CD44	P16070	CD44 molecule (Indian blood group)	Extracellular matrix organization; Hemostasis; Immune System; Metabolism	null	C0233643	Incoherent thinking	Mental Disorders	Mental or Behavioral Dysfunction	null	null	phenotype	0.387002386	0.888888889	0.000271442	1	0
960	CD44	P16070	CD44 molecule (Indian blood group)	Extracellular matrix organization; Hemostasis; Immune System; Metabolism	null	C0238394	Female Pseudohermaphroditism	Male Urogenital Diseases; Female Urogenital Diseases and Pregnancy Complications; Congenital, Hereditary, and Neonatal Diseases and Abnormalities; Endocrine System Diseases	Congenital Abnormality,Disease or Syndrome	D058489	null	disease	0.387002386	0.888888889	0.000271442	1	0
960	CD44	P16070	CD44 molecule (Indian blood group)	Extracellular matrix organization; Hemostasis; Immune System; Metabolism	null	C0238395	Male Pseudohermaphroditism	Male Urogenital Diseases; Female Urogenital Diseases and Pregnancy Complications; Congenital, Hereditary, and Neonatal Diseases and Abnormalities; Endocrine System Diseases	Congenital Abnormality,Disease or Syndrome	D058490	null	disease	0.387002386	0.888888889	0.000271442	1	0
960	CD44	P16070	CD44 molecule (Indian blood group)	Extracellular matrix organization; Hemostasis; Immune System; Metabolism	null	C0238461	Anaplastic thyroid carcinoma	Neoplasms	Neoplastic Process	D065646	null	disease	0.387002386	0.888888889	0.000271442	1	0
960	CD44	P16070	CD44 molecule (Indian blood group)	Extracellular matrix organization; Hemostasis; Immune System; Metabolism	null	C0242363	Islet Cell Tumor	Neoplasms; Digestive System Diseases; Endocrine System Diseases	Neoplastic Process	D007516	null	disease	0.387002386	0.888888889	0.000271442	1	0
960	CD44	P16070	CD44 molecule (Indian blood group)	Extracellular matrix organization; Hemostasis; Immune System; Metabolism	null	C0242852	Proliferative vitreoretinopathy	Eye Diseases	Disease or Syndrome	D018630	193235	disease	0.387002386	0.888888889	0.000271442	1	0
960	CD44	P16070	CD44 molecule (Indian blood group)	Extracellular matrix organization; Hemostasis; Immune System; Metabolism	null	C0262401	Carcinoma of ampulla of Vater	null	Neoplastic Process	null	null	disease	0.387002386	0.888888889	0.000271442	1	0
960	CD44	P16070	CD44 molecule (Indian blood group)	Extracellular matrix organization; Hemostasis; Immune System; Metabolism	null	C0268800	Simple renal cyst	null	Congenital Abnormality	null	null	disease	0.387002386	0.888888889	0.000271442	1	0
960	CD44	P16070	CD44 molecule (Indian blood group)	Extracellular matrix organization; Hemostasis; Immune System; Metabolism	null	C0269102	Endometrioma	Female Urogenital Diseases and Pregnancy Complications	Neoplastic Process	D004715	null	disease	0.387002386	0.888888889	0.000271442	1	0
960	CD44	P16070	CD44 molecule (Indian blood group)	Extracellular matrix organization; Hemostasis; Immune System; Metabolism	null	C0278076	Behavioral tic	Nervous System Diseases; Pathological Conditions, Signs and Symptoms	Mental or Behavioral Dysfunction	D020323	null	disease	0.387002386	0.888888889	0.000271442	1	0
960	CD44	P16070	CD44 molecule (Indian blood group)	Extracellular matrix organization; Hemostasis; Immune System; Metabolism	null	C0278484	Malignant neoplasm of colon stage IV	null	Neoplastic Process	null	null	disease	0.387002386	0.888888889	0.000271442	1	0
960	CD44	P16070	CD44 molecule (Indian blood group)	Extracellular matrix organization; Hemostasis; Immune System; Metabolism	null	C0278493	Breast cancer recurrent	null	Neoplastic Process	null	null	disease	0.387002386	0.888888889	0.000271442	1	0
960	CD44	P16070	CD44 molecule (Indian blood group)	Extracellular matrix organization; Hemostasis; Immune System; Metabolism	null	C0278504	Non-small cell lung cancer stage I	null	Neoplastic Process	null	null	disease	0.387002386	0.888888889	0.000271442	1	0
960	CD44	P16070	CD44 molecule (Indian blood group)	Extracellular matrix organization; Hemostasis; Immune System; Metabolism	null	C0278577	Cervix carcinoma stage III	Neoplasms; Female Urogenital Diseases and Pregnancy Complications	Neoplastic Process	null	null	disease	0.387002386	0.888888889	0.000271442	1	0
960	CD44	P16070	CD44 molecule (Indian blood group)	Extracellular matrix organization; Hemostasis; Immune System; Metabolism	null	C0278582	Cervical carcinoma stage IB	null	Neoplastic Process	null	null	disease	0.387002386	0.888888889	0.000271442	1	0
960	CD44	P16070	CD44 molecule (Indian blood group)	Extracellular matrix organization; Hemostasis; Immune System; Metabolism	null	C0278689	Ovarian epithelial cancer recurrent	null	Neoplastic Process	null	null	disease	0.387002386	0.888888889	0.000271442	1	0
960	CD44	P16070	CD44 molecule (Indian blood group)	Extracellular matrix organization; Hemostasis; Immune System; Metabolism	null	C0278694	Disseminated neuroblastoma	null	Neoplastic Process	null	null	disease	0.387002386	0.888888889	0.000271442	1	0
960	CD44	P16070	CD44 molecule (Indian blood group)	Extracellular matrix organization; Hemostasis; Immune System; Metabolism	null	C0278883	Metastatic melanoma	null	Neoplastic Process	null	null	disease	0.387002386	0.888888889	0.000271442	1	0
960	CD44	P16070	CD44 molecule (Indian blood group)	Extracellular matrix organization; Hemostasis; Immune System; Metabolism	null	C0279626	Squamous cell carcinoma of esophagus	Neoplasms; Digestive System Diseases	Neoplastic Process	C562729	null	disease	0.387002386	0.888888889	0.000271442	1	0
960	CD44	P16070	CD44 molecule (Indian blood group)	Extracellular matrix organization; Hemostasis; Immune System; Metabolism	null	C0279702	Conventional (Clear Cell) Renal Cell Carcinoma	Neoplasms; Male Urogenital Diseases; Female Urogenital Diseases and Pregnancy Complications	Neoplastic Process	D002292	1,44,70,01,42,410	disease	0.387002386	0.888888889	0.000271442	1	0
960	CD44	P16070	CD44 molecule (Indian blood group)	Extracellular matrix organization; Hemostasis; Immune System; Metabolism	null	C0280783	Juvenile Pilocytic Astrocytoma	Neoplasms	Neoplastic Process	D001254	null	disease	0.387002386	0.888888889	0.000271442	1	0
960	CD44	P16070	CD44 molecule (Indian blood group)	Extracellular matrix organization; Hemostasis; Immune System; Metabolism	null	C0280856	Squamous cell carcinoma of vulva	Neoplasms; Female Urogenital Diseases and Pregnancy Complications	Neoplastic Process	null	null	disease	0.387002386	0.888888889	0.000271442	1	0
960	CD44	P16070	CD44 molecule (Indian blood group)	Extracellular matrix organization; Hemostasis; Immune System; Metabolism	null	C0333307	Superficial ulcer	null	Acquired Abnormality	null	null	disease	0.387002386	0.888888889	0.000271442	1	0
960	CD44	P16070	CD44 molecule (Indian blood group)	Extracellular matrix organization; Hemostasis; Immune System; Metabolism	null	C0334424	Nodular melanoma	null	Neoplastic Process	null	null	disease	0.387002386	0.888888889	0.000271442	1	0
960	CD44	P16070	CD44 molecule (Indian blood group)	Extracellular matrix organization; Hemostasis; Immune System; Metabolism	null	C0334576	Gliomatosis cerebri	Neoplasms	Neoplastic Process	D018302	null	disease	0.387002386	0.888888889	0.000271442	1	0
960	CD44	P16070	CD44 molecule (Indian blood group)	Extracellular matrix organization; Hemostasis; Immune System; Metabolism	null	C0334634	Malignant lymphoma, lymphocytic, intermediate differentiation, diffuse	Neoplasms; Hemic and Lymphatic Diseases; Immune System Diseases	Neoplastic Process	D020522	null	disease	0.387002386	0.888888889	0.000271442	1	0
960	CD44	P16070	CD44 molecule (Indian blood group)	Extracellular matrix organization; Hemostasis; Immune System; Metabolism	null	C0339143	Thyroid associated opthalmopathies	Eye Diseases; Endocrine System Diseases; Immune System Diseases	Disease or Syndrome	D049970	null	disease	0.387002386	0.888888889	0.000271442	1	0
960	CD44	P16070	CD44 molecule (Indian blood group)	Extracellular matrix organization; Hemostasis; Immune System; Metabolism	null	C0349530	Early gastric cancer	Neoplasms; Digestive System Diseases	Neoplastic Process	null	null	disease	0.387002386	0.888888889	0.000271442	1	0
960	CD44	P16070	CD44 molecule (Indian blood group)	Extracellular matrix organization; Hemostasis; Immune System; Metabolism	null	C0376620	Pouchitis	Digestive System Diseases	Disease or Syndrome	D019449	null	disease	0.387002386	0.888888889	0.000271442	1	0
960	CD44	P16070	CD44 molecule (Indian blood group)	Extracellular matrix organization; Hemostasis; Immune System; Metabolism	null	C0424605	Developmental delay (disorder)	Mental Disorders	Mental or Behavioral Dysfunction	null	null	phenotype	0.387002386	0.888888889	0.000271442	1	0
960	CD44	P16070	CD44 molecule (Indian blood group)	Extracellular matrix organization; Hemostasis; Immune System; Metabolism	null	C0431129	Adamantinous Craniopharyngioma	Neoplasms	Neoplastic Process	D003397	null	disease	0.387002386	0.888888889	0.000271442	1	0
960	CD44	P16070	CD44 molecule (Indian blood group)	Extracellular matrix organization; Hemostasis; Immune System; Metabolism	null	C0457334	Acute monoblastic leukemia	null	Neoplastic Process	null	null	disease	0.387002386	0.888888889	0.000271442	1	0
960	CD44	P16070	CD44 molecule (Indian blood group)	Extracellular matrix organization; Hemostasis; Immune System; Metabolism	null	C0519030	Pneumonia due to Klebsiella pneumoniae	null	Disease or Syndrome	null	null	disease	0.387002386	0.888888889	0.000271442	1	0
960	CD44	P16070	CD44 molecule (Indian blood group)	Extracellular matrix organization; Hemostasis; Immune System; Metabolism	null	C0587248	Costello syndrome (disorder)	Musculoskeletal Diseases; Congenital, Hereditary, and Neonatal Diseases and Abnormalities	Disease or Syndrome	D056685	1,90,02,02,18,040	disease	0.387002386	0.888888889	0.000271442	1	0
960	CD44	P16070	CD44 molecule (Indian blood group)	Extracellular matrix organization; Hemostasis; Immune System; Metabolism	null	C0598798	Lymphoid neoplasm	null	Neoplastic Process	null	null	disease	0.387002386	0.888888889	0.000271442	1	0
960	CD44	P16070	CD44 molecule (Indian blood group)	Extracellular matrix organization; Hemostasis; Immune System; Metabolism	null	C0677055	CARCINOMA OF VULVA	null	Neoplastic Process	null	null	disease	0.387002386	0.888888889	0.000271442	1	0
960	CD44	P16070	CD44 molecule (Indian blood group)	Extracellular matrix organization; Hemostasis; Immune System; Metabolism	null	C0729353	Subfertility	Male Urogenital Diseases; Female Urogenital Diseases and Pregnancy Complications	Disease or Syndrome	D007246	null	disease	0.387002386	0.888888889	0.000271442	1	0
960	CD44	P16070	CD44 molecule (Indian blood group)	Extracellular matrix organization; Hemostasis; Immune System; Metabolism	null	C0740277	Bile duct carcinoma	Neoplasms; Digestive System Diseases	Neoplastic Process	D001650	null	disease	0.387002386	0.888888889	0.000271442	1	0
960	CD44	P16070	CD44 molecule (Indian blood group)	Extracellular matrix organization; Hemostasis; Immune System; Metabolism	null	C0741682	Premenopausal breast cancer	null	Neoplastic Process	null	null	disease	0.387002386	0.888888889	0.000271442	1	0
960	CD44	P16070	CD44 molecule (Indian blood group)	Extracellular matrix organization; Hemostasis; Immune System; Metabolism	null	C0745287	infertility tubal factor	null	Disease or Syndrome	null	null	disease	0.387002386	0.888888889	0.000271442	1	0
960	CD44	P16070	CD44 molecule (Indian blood group)	Extracellular matrix organization; Hemostasis; Immune System; Metabolism	null	C0747548	Pharyngeal Carcinoma	null	Neoplastic Process	null	null	disease	0.387002386	0.888888889	0.000271442	1	0
960	CD44	P16070	CD44 molecule (Indian blood group)	Extracellular matrix organization; Hemostasis; Immune System; Metabolism	null	C0747845	early pregnancy	null	Disease or Syndrome	null	null	phenotype	0.387002386	0.888888889	0.000271442	1	0
960	CD44	P16070	CD44 molecule (Indian blood group)	Extracellular matrix organization; Hemostasis; Immune System; Metabolism	null	C0810364	Cleft Lip with or without Cleft Palate	null	Congenital Abnormality	null	null	disease	0.387002386	0.888888889	0.000271442	1	0
960	CD44	P16070	CD44 molecule (Indian blood group)	Extracellular matrix organization; Hemostasis; Immune System; Metabolism	null	C0848332	Spots on skin	Skin and Connective Tissue Diseases	Sign or Symptom	null	null	phenotype	0.387002386	0.888888889	0.000271442	1	0
960	CD44	P16070	CD44 molecule (Indian blood group)	Extracellular matrix organization; Hemostasis; Immune System; Metabolism	null	C0850572	Adenomatous polyp of colon	null	Neoplastic Process	null	null	disease	0.387002386	0.888888889	0.000271442	1	0
960	CD44	P16070	CD44 molecule (Indian blood group)	Extracellular matrix organization; Hemostasis; Immune System; Metabolism	null	C0851140	Carcinoma in situ of uterine cervix	Neoplasms	Neoplastic Process	D018290	null	disease	0.387002386	0.888888889	0.000271442	1	0
960	CD44	P16070	CD44 molecule (Indian blood group)	Extracellular matrix organization; Hemostasis; Immune System; Metabolism	null	C0854248	Pneumonia due to Gram negative bacteria	null	Disease or Syndrome	null	null	disease	0.387002386	0.888888889	0.000271442	1	0
960	CD44	P16070	CD44 molecule (Indian blood group)	Extracellular matrix organization; Hemostasis; Immune System; Metabolism	null	C0861727	Pancreatic adenocarcinoma metastatic	null	Neoplastic Process	null	null	disease	0.387002386	0.888888889	0.000271442	1	0
960	CD44	P16070	CD44 molecule (Indian blood group)	Extracellular matrix organization; Hemostasis; Immune System; Metabolism	null	C0940937	precancerous lesions	null	Neoplastic Process	null	null	phenotype	0.387002386	0.888888889	0.000271442	1	0
960	CD44	P16070	CD44 molecule (Indian blood group)	Extracellular matrix organization; Hemostasis; Immune System; Metabolism	null	C0948380	Colorectal cancer metastatic	null	Neoplastic Process	null	null	disease	0.387002386	0.888888889	0.000271442	1	0
960	CD44	P16070	CD44 molecule (Indian blood group)	Extracellular matrix organization; Hemostasis; Immune System; Metabolism	null	C0949059	Polyp of large intestine	null	Neoplastic Process	null	null	disease	0.387002386	0.888888889	0.000271442	1	0
960	CD44	P16070	CD44 molecule (Indian blood group)	Extracellular matrix organization; Hemostasis; Immune System; Metabolism	null	C0949541	Hurthle Cell Tumor	Neoplasms	Neoplastic Process	D018249	null	disease	0.387002386	0.888888889	0.000271442	1	0
960	CD44	P16070	CD44 molecule (Indian blood group)	Extracellular matrix organization; Hemostasis; Immune System; Metabolism	null	C1134719	Invasive Ductal Breast Carcinoma	Neoplasms; Skin and Connective Tissue Diseases	Neoplastic Process	D018270	null	disease	0.387002386	0.888888889	0.000271442	1	0
960	CD44	P16070	CD44 molecule (Indian blood group)	Extracellular matrix organization; Hemostasis; Immune System; Metabolism	null	C1257930	Mammary Carcinoma, Human	Neoplasms; Skin and Connective Tissue Diseases	Neoplastic Process	D001943	null	disease	0.387002386	0.888888889	0.000271442	1	0
960	CD44	P16070	CD44 molecule (Indian blood group)	Extracellular matrix organization; Hemostasis; Immune System; Metabolism	null	C1274795	Urban Schosser Spohn syndrome	Congenital, Hereditary, and Neonatal Diseases and Abnormalities; Skin and Connective Tissue Diseases; Pathological Conditions, Signs and Symptoms	Congenital Abnormality	C536476	158310	disease	0.387002386	0.888888889	0.000271442	1	0
960	CD44	P16070	CD44 molecule (Indian blood group)	Extracellular matrix organization; Hemostasis; Immune System; Metabolism	null	C1290886	Chronic inflammatory disorder	null	Disease or Syndrome	null	null	group	0.387002386	0.888888889	0.000271442	1	0
960	CD44	P16070	CD44 molecule (Indian blood group)	Extracellular matrix organization; Hemostasis; Immune System; Metabolism	null	C1301034	Pancreatic intraepithelial neoplasia	null	Neoplastic Process	null	null	disease	0.387002386	0.888888889	0.000271442	1	0
960	CD44	P16070	CD44 molecule (Indian blood group)	Extracellular matrix organization; Hemostasis; Immune System; Metabolism	null	C1314694	Astrocytoma, low grade	null	Neoplastic Process	null	null	disease	0.387002386	0.888888889	0.000271442	1	0
960	CD44	P16070	CD44 molecule (Indian blood group)	Extracellular matrix organization; Hemostasis; Immune System; Metabolism	null	C1332225	Aggressive Non-Hodgkin Lymphoma	null	Neoplastic Process	null	null	disease	0.387002386	0.888888889	0.000271442	1	0
960	CD44	P16070	CD44 molecule (Indian blood group)	Extracellular matrix organization; Hemostasis; Immune System; Metabolism	null	C1332271	Perianal Squamous Intraepithelial Neoplasia	null	Neoplastic Process	null	null	disease	0.387002386	0.888888889	0.000271442	1	0
960	CD44	P16070	CD44 molecule (Indian blood group)	Extracellular matrix organization; Hemostasis; Immune System; Metabolism	null	C1335302	Pancreatic Ductal Adenocarcinoma	null	Neoplastic Process	null	null	disease	0.387002386	0.888888889	0.000271442	1	0
960	CD44	P16070	CD44 molecule (Indian blood group)	Extracellular matrix organization; Hemostasis; Immune System; Metabolism	null	C1336527	Carcinoma of urinary bladder, superficial	Neoplasms; Male Urogenital Diseases; Female Urogenital Diseases and Pregnancy Complications	Neoplastic Process	null	null	disease	0.387002386	0.888888889	0.000271442	1	0
960	CD44	P16070	CD44 molecule (Indian blood group)	Extracellular matrix organization; Hemostasis; Immune System; Metabolism	null	C1384514	Conn Syndrome	Endocrine System Diseases	Disease or Syndrome	D006929	null	disease	0.387002386	0.888888889	0.000271442	1	0
960	CD44	P16070	CD44 molecule (Indian blood group)	Extracellular matrix organization; Hemostasis; Immune System; Metabolism	null	C1511789	Desmoplastic	null	Disease or Syndrome	null	null	disease	0.387002386	0.888888889	0.000271442	1	0
960	CD44	P16070	CD44 molecule (Indian blood group)	Extracellular matrix organization; Hemostasis; Immune System; Metabolism	null	C1519176	Salivary Gland Pleomorphic Adenoma	Neoplasms; Stomatognathic Diseases	Neoplastic Process	C563250	181030	disease	0.387002386	0.888888889	0.000271442	1	0
960	CD44	P16070	CD44 molecule (Indian blood group)	Extracellular matrix organization; Hemostasis; Immune System; Metabolism	null	C1519689	Tumor Promotion	null	Neoplastic Process	null	null	phenotype	0.387002386	0.888888889	0.000271442	1	0
960	CD44	P16070	CD44 molecule (Indian blood group)	Extracellular matrix organization; Hemostasis; Immune System; Metabolism	null	C1569637	Adenocarcinoma, Endometrioid	Neoplasms; Female Urogenital Diseases and Pregnancy Complications; Endocrine System Diseases	Neoplastic Process	D018269	null	disease	0.387002386	0.888888889	0.000271442	1	0
960	CD44	P16070	CD44 molecule (Indian blood group)	Extracellular matrix organization; Hemostasis; Immune System; Metabolism	null	C1800706	Idiopathic Pulmonary Fibrosis	Respiratory Tract Diseases	Disease or Syndrome	D054990	178500	disease	0.387002386	0.888888889	0.000271442	1	0
960	CD44	P16070	CD44 molecule (Indian blood group)	Extracellular matrix organization; Hemostasis; Immune System; Metabolism	null	C1850318	Omodysplasia type 1	null	Disease or Syndrome	C537746	258315	disease	0.387002386	0.888888889	0.000271442	1	0
960	CD44	P16070	CD44 molecule (Indian blood group)	Extracellular matrix organization; Hemostasis; Immune System; Metabolism	null	C1961099	Precursor T-Cell Lymphoblastic Leukemia-Lymphoma	Neoplasms; Hemic and Lymphatic Diseases; Immune System Diseases	Neoplastic Process	D054218	null	disease	0.387002386	0.888888889	0.000271442	1	0
960	CD44	P16070	CD44 molecule (Indian blood group)	Extracellular matrix organization; Hemostasis; Immune System; Metabolism	null	C2145472	Urothelial Carcinoma	null	Neoplastic Process	null	null	disease	0.387002386	0.888888889	0.000271442	1	0
960	CD44	P16070	CD44 molecule (Indian blood group)	Extracellular matrix organization; Hemostasis; Immune System; Metabolism	null	C2931189	Neural crest tumor	Neoplasms; Endocrine System Diseases	Disease or Syndrome	C536408	null	disease	0.387002386	0.888888889	0.000271442	1	0
960	CD44	P16070	CD44 molecule (Indian blood group)	Extracellular matrix organization; Hemostasis; Immune System; Metabolism	null	C2986665	Early-Stage Breast Carcinoma	null	Neoplastic Process	null	null	disease	0.387002386	0.888888889	0.000271442	1	0
960	CD44	P16070	CD44 molecule (Indian blood group)	Extracellular matrix organization; Hemostasis; Immune System; Metabolism	null	C3669246	Mammary adenocarcinoma	null	Neoplastic Process	null	null	disease	0.387002386	0.888888889	0.000271442	1	0
10602	CDC42EP3	Q9UKI2	CDC42 effector protein (Rho GTPase binding) 3	Signal Transduction	null	C0149654	Conduct Disorder	Mental Disorders	Mental or Behavioral Dysfunction	D019955	null	disease	0.722882743	0.37037037	0.002367032	1	1
10602	CDC42EP3	Q9UKI2	CDC42 effector protein (Rho GTPase binding) 3	Signal Transduction	null	C0220633	Uveal melanoma	Neoplasms; Eye Diseases	Neoplastic Process	C536494	155720	disease	0.722882743	0.37037037	0.000542884	2	0
10602	CDC42EP3	Q9UKI2	CDC42 effector protein (Rho GTPase binding) 3	Signal Transduction	null	C0026499	Monosomy	Pathological Conditions, Signs and Symptoms	Congenital Abnormality	D009006	null	disease	0.722882743	0.37037037	0.000271442	1	0
10659	CELF2	O95319	CUGBP, Elav-like family member 2	null	null	C0026603	Motion Sickness	Pathological Conditions, Signs and Symptoms	Disease or Syndrome	D009041	158280	disease	0.68542968	0.592592593	0.12	1	1
10659	CELF2	O95319	CUGBP, Elav-like family member 2	null	null	C0038325	Stevens-Johnson Syndrome	Stomatognathic Diseases; Skin and Connective Tissue Diseases; Immune System Diseases; Substance-Related Disorders	Disease or Syndrome	D013262	null	disease	0.68542968	0.592592593	0.12	1	0
10659	CELF2	O95319	CUGBP, Elav-like family member 2	null	null	C0027404	Narcolepsy	Nervous System Diseases; Mental Disorders	Disease or Syndrome	D009290	null	disease	0.68542968	0.592592593	0.002367032	1	0
10659	CELF2	O95319	CUGBP, Elav-like family member 2	null	null	C1561535	Creatinine finding	null	Finding	null	null	phenotype	0.68542968	0.592592593	0.002367032	1	1
10659	CELF2	O95319	CUGBP, Elav-like family member 2	null	null	C0027126	Myotonic Dystrophy	Musculoskeletal Diseases; Nervous System Diseases; Congenital, Hereditary, and Neonatal Diseases and Abnormalities	Disease or Syndrome	D009223	null	disease	0.68542968	0.592592593	0.001085767	4	0
10659	CELF2	O95319	CUGBP, Elav-like family member 2	null	null	C0410226	Congenital Myotonic Dystrophy	Musculoskeletal Diseases; Nervous System Diseases; Congenital, Hereditary, and Neonatal Diseases and Abnormalities	Disease or Syndrome	D009223	null	disease	0.68542968	0.592592593	0.001085767	4	0
10659	CELF2	O95319	CUGBP, Elav-like family member 2	null	null	C0012236	DiGeorge Syndrome	Musculoskeletal Diseases; Cardiovascular Diseases; Hemic and Lymphatic Diseases; Congenital, Hereditary, and Neonatal Diseases and Abnormalities; Endocrine System Diseases	Disease or Syndrome	D004062	188400	disease	0.68542968	0.592592593	0.000271442	1	0
10659	CELF2	O95319	CUGBP, Elav-like family member 2	null	null	C0026847	Spinal Muscular Atrophy	Nervous System Diseases	Disease or Syndrome	D009134	null	disease	0.68542968	0.592592593	0.000271442	1	0
10659	CELF2	O95319	CUGBP, Elav-like family member 2	null	null	C0349788	Arrhythmogenic Right Ventricular Dysplasia	Cardiovascular Diseases; Congenital, Hereditary, and Neonatal Diseases and Abnormalities	Congenital Abnormality,Disease or Syndrome	D019571	null	disease	0.68542968	0.592592593	0.000271442	1	0
10659	CELF2	O95319	CUGBP, Elav-like family member 2	null	null	C0685891	Congenital hypoplasia of thymus	null	Congenital Abnormality	null	null	disease	0.68542968	0.592592593	0.000271442	1	0
10659	CELF2	O95319	CUGBP, Elav-like family member 2	null	null	C0795836	Chromosome 10, monosomy 10p	null	Disease or Syndrome	C538288	null	disease	0.68542968	0.592592593	0.000271442	1	0
1185	CLCN6	P51797	chloride channel, voltage-sensitive 6	Transmembrane transport of small molecules	null	C0751383	Juvenile Neuronal Ceroid Lipofuscinosis	Nervous System Diseases; Congenital, Hereditary, and Neonatal Diseases and Abnormalities; Nutritional and Metabolic Diseases	Disease or Syndrome	D009472	204200	disease	0.781645844	0.296296296	0.08	0	0
1185	CLCN6	P51797	chloride channel, voltage-sensitive 6	Transmembrane transport of small molecules	null	C0011053	Deafness	Otorhinolaryngologic Diseases; Nervous System Diseases; Pathological Conditions, Signs and Symptoms	Finding	D003638	null	phenotype	0.781645844	0.296296296	0.002367032	1	0
1185	CLCN6	P51797	chloride channel, voltage-sensitive 6	Transmembrane transport of small molecules	null	C0018772	Hearing Loss, Partial	Otorhinolaryngologic Diseases; Nervous System Diseases; Pathological Conditions, Signs and Symptoms	Finding	null	null	phenotype	0.781645844	0.296296296	0.002367032	1	0
1185	CLCN6	P51797	chloride channel, voltage-sensitive 6	Transmembrane transport of small molecules	null	C1384666	hearing impairment	Otorhinolaryngologic Diseases; Nervous System Diseases; Pathological Conditions, Signs and Symptoms	Finding	D034381	null	phenotype	0.781645844	0.296296296	0.002367032	1	0
1185	CLCN6	P51797	chloride channel, voltage-sensitive 6	Transmembrane transport of small molecules	null	C3887873	Hearing Loss	null	Finding	null	null	phenotype	0.781645844	0.296296296	0.002367032	1	0
1185	CLCN6	P51797	chloride channel, voltage-sensitive 6	Transmembrane transport of small molecules	null	C0009952	Febrile Convulsions	Nervous System Diseases	Disease or Syndrome	D003294	null	disease	0.781645844	0.296296296	0.000271442	1	0
1185	CLCN6	P51797	chloride channel, voltage-sensitive 6	Transmembrane transport of small molecules	null	C0014547	Epilepsies, Partial	Nervous System Diseases	Disease or Syndrome	D004828	null	disease	0.781645844	0.296296296	0.000271442	1	0
1185	CLCN6	P51797	chloride channel, voltage-sensitive 6	Transmembrane transport of small molecules	null	C0027877	Neuronal Ceroid-Lipofuscinoses	Nervous System Diseases; Congenital, Hereditary, and Neonatal Diseases and Abnormalities; Nutritional and Metabolic Diseases	Disease or Syndrome	D009472	214200	disease	0.781645844	0.296296296	0.000271442	1	0
1185	CLCN6	P51797	chloride channel, voltage-sensitive 6	Transmembrane transport of small molecules	null	C0234972	Convulsive disorder	Nervous System Diseases; Pathological Conditions, Signs and Symptoms	Disease or Syndrome	null	null	disease	0.781645844	0.296296296	0.000271442	1	0
130162	CLHC1	Q8NHS4	clathrin heavy chain linker domain containing 1	null	membrane traffic protein	C0231712	Waddling gait	Nervous System Diseases; Pathological Conditions, Signs and Symptoms	Sign or Symptom	D020233	null	phenotype	0	0	0.12	0	1
1368	CPM	P14384	carboxypeptidase M	null	protease; hydrolase	C1370889	Liposarcoma, well differentiated	null	Neoplastic Process	null	null	disease	0.781645844	0.111111111	0.000814326	3	0
1368	CPM	P14384	carboxypeptidase M	null	protease; hydrolase	C0023798	Lipoma	Neoplasms	Neoplastic Process	D008067	null	disease	0.781645844	0.111111111	0.000542884	2	0
1368	CPM	P14384	carboxypeptidase M	null	protease; hydrolase	C0023827	liposarcoma	Neoplasms	Neoplastic Process	D008080	null	disease	0.781645844	0.111111111	0.000542884	2	0
1368	CPM	P14384	carboxypeptidase M	null	protease; hydrolase	C0205825	Liposarcoma, Pleomorphic	Neoplasms	Neoplastic Process	D008080	null	disease	0.781645844	0.111111111	0.000542884	2	0
1368	CPM	P14384	carboxypeptidase M	null	protease; hydrolase	C3489413	Lipomatosis, Multiple	Neoplasms	Neoplastic Process	D008067	151900	disease	0.781645844	0.111111111	0.000271442	1	0
58487	CREBZF	Q9NS37	CREB/ATF bZIP transcription factor	null	null	C0392788	Nasal Type Extranodal NK/T-Cell Lymphoma	Neoplasms	Neoplastic Process	D054391	null	disease	0.811854232	0.148148148	0.000542884	2	0
58487	CREBZF	Q9NS37	CREB/ATF bZIP transcription factor	null	null	C0019372	Herpesviridae Infections	Virus Diseases	Disease or Syndrome	D006566	null	group	0.811854232	0.148148148	0.000271442	1	0
58487	CREBZF	Q9NS37	CREB/ATF bZIP transcription factor	null	null	C0023530	Leukopenia	Hemic and Lymphatic Diseases	Disease or Syndrome	D007970	null	disease	0.811854232	0.148148148	0.000271442	1	0
58487	CREBZF	Q9NS37	CREB/ATF bZIP transcription factor	null	null	C0027947	Neutropenia	Hemic and Lymphatic Diseases	Disease or Syndrome	D009503	null	disease	0.811854232	0.148148148	0.000271442	1	0
10491	CRTAP	O75718	cartilage associated protein	Extracellular matrix organization	extracellular matrix protein	C1853162	Osteogenesis Imperfecta Type VII	Musculoskeletal Diseases; Congenital, Hereditary, and Neonatal Diseases and Abnormalities; Skin and Connective Tissue Diseases	Disease or Syndrome	C565200	610682	disease	0.715638067	0.333333333	0.320542884	4	5
10491	CRTAP	O75718	cartilage associated protein	Extracellular matrix organization	extracellular matrix protein	C0029434	Osteogenesis Imperfecta	Musculoskeletal Diseases; Congenital, Hereditary, and Neonatal Diseases and Abnormalities; Skin and Connective Tissue Diseases	Congenital Abnormality,Disease or Syndrome	D010013	null	disease	0.715638067	0.333333333	0.13114898	22	0
10491	CRTAP	O75718	cartilage associated protein	Extracellular matrix organization	extracellular matrix protein	C0268362	Osteogenesis imperfecta type III (disorder)	Musculoskeletal Diseases; Congenital, Hereditary, and Neonatal Diseases and Abnormalities; Skin and Connective Tissue Diseases	Disease or Syndrome	C536044	259420	disease	0.715638067	0.333333333	0.12	0	0
10491	CRTAP	O75718	cartilage associated protein	Extracellular matrix organization	extracellular matrix protein	C0268363	Osteogenesis imperfecta type IV (disorder)	Musculoskeletal Diseases; Congenital, Hereditary, and Neonatal Diseases and Abnormalities; Skin and Connective Tissue Diseases	Congenital Abnormality,Disease or Syndrome	C536045	1,20,15,01,66,220	disease	0.715638067	0.333333333	0.12	0	0
10491	CRTAP	O75718	cartilage associated protein	Extracellular matrix organization	extracellular matrix protein	C2931095	Osteogenesis imperfecta, type 7	Musculoskeletal Diseases; Congenital, Hereditary, and Neonatal Diseases and Abnormalities; Skin and Connective Tissue Diseases	Disease or Syndrome	C536048	null	disease	0.715638067	0.333333333	0.12	0	0
10491	CRTAP	O75718	cartilage associated protein	Extracellular matrix organization	extracellular matrix protein	C0009782	Connective Tissue Diseases	Skin and Connective Tissue Diseases	Disease or Syndrome	D003240	null	group	0.715638067	0.333333333	0.00272435	1	0
10491	CRTAP	O75718	cartilage associated protein	Extracellular matrix organization	extracellular matrix protein	C0026707	Mucopolysaccharidosis IV	Congenital, Hereditary, and Neonatal Diseases and Abnormalities; Skin and Connective Tissue Diseases; Nutritional and Metabolic Diseases	Congenital Abnormality,Disease or Syndrome	D009085	null	disease	0.715638067	0.333333333	0.000542884	2	0
10491	CRTAP	O75718	cartilage associated protein	Extracellular matrix organization	extracellular matrix protein	C0268358	Osteogenesis imperfecta, dominant perinatal lethal	Musculoskeletal Diseases; Congenital, Hereditary, and Neonatal Diseases and Abnormalities; Skin and Connective Tissue Diseases	Congenital Abnormality,Disease or Syndrome	C536042	166210	disease	0.715638067	0.333333333	0.000542884	2	0
10491	CRTAP	O75718	cartilage associated protein	Extracellular matrix organization	extracellular matrix protein	C0280217	stage, non-small cell lung cancer	null	Neoplastic Process	null	null	disease	0.715638067	0.333333333	0.000271442	1	0
51164	DCTN4	Q9UJW0	dynactin 4 (p62)	Immune System; Metabolism of proteins; Vesicle-mediated transport	null	C0010674	Cystic Fibrosis	Digestive System Diseases; Respiratory Tract Diseases; Congenital, Hereditary, and Neonatal Diseases and Abnormalities	Disease or Syndrome	D003550	219700	disease	0.595710813	0.666666667	0.240271442	1	0
51164	DCTN4	Q9UJW0	dynactin 4 (p62)	Immune System; Metabolism of proteins; Vesicle-mediated transport	null	C0033817	Pseudomonas Infections	Bacterial Infections and Mycoses	Disease or Syndrome	D011552	null	group	0.595710813	0.666666667	0.12	1	0
51164	DCTN4	Q9UJW0	dynactin 4 (p62)	Immune System; Metabolism of proteins; Vesicle-mediated transport	null	C0002736	Amyotrophic Lateral Sclerosis	Nervous System Diseases; Nutritional and Metabolic Diseases	Disease or Syndrome	D000690	null	disease	0.595710813	0.666666667	0.002442977	9	0
51164	DCTN4	Q9UJW0	dynactin 4 (p62)	Immune System; Metabolism of proteins; Vesicle-mediated transport	null	C0029401	Osteitis Deformans	Musculoskeletal Diseases	Disease or Syndrome	D010001	602080	disease	0.595710813	0.666666667	0.000814326	3	0
51164	DCTN4	Q9UJW0	dynactin 4 (p62)	Immune System; Metabolism of proteins; Vesicle-mediated transport	null	C0085400	Neurofibrillary degeneration (morphologic abnormality)	null	Cell or Molecular Dysfunction	D016874	null	phenotype	0.595710813	0.666666667	0.000814326	3	0
51164	DCTN4	Q9UJW0	dynactin 4 (p62)	Immune System; Metabolism of proteins; Vesicle-mediated transport	null	C0751072	Frontotemporal Lobar Degeneration	Nervous System Diseases; Nutritional and Metabolic Diseases; Mental Disorders	Mental or Behavioral Dysfunction	D057174	null	disease	0.595710813	0.666666667	0.000814326	3	0
51164	DCTN4	Q9UJW0	dynactin 4 (p62)	Immune System; Metabolism of proteins; Vesicle-mediated transport	null	C0236642	Pick Disease of the Brain	Nervous System Diseases; Mental Disorders	Disease or Syndrome	D020774	172700	disease	0.595710813	0.666666667	0.000542884	2	0
51164	DCTN4	Q9UJW0	dynactin 4 (p62)	Immune System; Metabolism of proteins; Vesicle-mediated transport	null	C0263661	Disorder of skeletal system	null	Disease or Syndrome	null	null	group	0.595710813	0.666666667	0.000542884	2	0
51164	DCTN4	Q9UJW0	dynactin 4 (p62)	Immune System; Metabolism of proteins; Vesicle-mediated transport	null	C0338451	Frontotemporal dementia	Nervous System Diseases; Nutritional and Metabolic Diseases; Mental Disorders	Disease or Syndrome	D057180	600274	disease	0.595710813	0.666666667	0.000542884	2	0
51164	DCTN4	Q9UJW0	dynactin 4 (p62)	Immune System; Metabolism of proteins; Vesicle-mediated transport	null	C0524851	Neurodegenerative Disorders	Nervous System Diseases	Disease or Syndrome	D019636	null	group	0.595710813	0.666666667	0.000542884	2	0
51164	DCTN4	Q9UJW0	dynactin 4 (p62)	Immune System; Metabolism of proteins; Vesicle-mediated transport	null	C2678065	Myofibrillar Myopathy	Musculoskeletal Diseases; Nervous System Diseases	Disease or Syndrome	C580316	null	disease	0.595710813	0.666666667	0.000542884	2	0
51164	DCTN4	Q9UJW0	dynactin 4 (p62)	Immune System; Metabolism of proteins; Vesicle-mediated transport	null	C3811918	GRN-related frontotemporal dementia	null	Disease or Syndrome	null	null	disease	0.595710813	0.666666667	0.000542884	2	0
51164	DCTN4	Q9UJW0	dynactin 4 (p62)	Immune System; Metabolism of proteins; Vesicle-mediated transport	null	C0013371	Shigella Infections	Bacterial Infections and Mycoses; Digestive System Diseases	Disease or Syndrome	D004405	null	disease	0.595710813	0.666666667	0.000271442	1	0
51164	DCTN4	Q9UJW0	dynactin 4 (p62)	Immune System; Metabolism of proteins; Vesicle-mediated transport	null	C0035613	Rift Valley Fever	Virus Diseases; Digestive System Diseases; Animal Diseases	Disease or Syndrome	D012295	null	disease	0.595710813	0.666666667	0.000271442	1	0
51164	DCTN4	Q9UJW0	dynactin 4 (p62)	Immune System; Metabolism of proteins; Vesicle-mediated transport	null	C0037019	Shy-Drager Syndrome	Nervous System Diseases; Cardiovascular Diseases	Disease or Syndrome	D012791	null	disease	0.595710813	0.666666667	0.000271442	1	0
51164	DCTN4	Q9UJW0	dynactin 4 (p62)	Immune System; Metabolism of proteins; Vesicle-mediated transport	null	C0040822	Tremor	Nervous System Diseases; Pathological Conditions, Signs and Symptoms	Sign or Symptom	D014202	null	phenotype	0.595710813	0.666666667	0.000271442	1	0
51164	DCTN4	Q9UJW0	dynactin 4 (p62)	Immune System; Metabolism of proteins; Vesicle-mediated transport	null	C0333463	Senile Plaques	Pathological Conditions, Signs and Symptoms	Acquired Abnormality	D058225	null	phenotype	0.595710813	0.666666667	0.000271442	1	0
51164	DCTN4	Q9UJW0	dynactin 4 (p62)	Immune System; Metabolism of proteins; Vesicle-mediated transport	null	C0338908	Mixed anxiety and depressive disorder	Mental Disorders	Mental or Behavioral Dysfunction	null	null	disease	0.595710813	0.666666667	0.000271442	1	0
51164	DCTN4	Q9UJW0	dynactin 4 (p62)	Immune System; Metabolism of proteins; Vesicle-mediated transport	null	C0393571	Multiple System Atrophy	Nervous System Diseases	Disease or Syndrome	D019578	null	disease	0.595710813	0.666666667	0.000271442	1	0
51164	DCTN4	Q9UJW0	dynactin 4 (p62)	Immune System; Metabolism of proteins; Vesicle-mediated transport	null	C0752120	Spinocerebellar Ataxia Type 1	Nervous System Diseases; Congenital, Hereditary, and Neonatal Diseases and Abnormalities	Disease or Syndrome	D020754	164400	disease	0.595710813	0.666666667	0.000271442	1	0
51164	DCTN4	Q9UJW0	dynactin 4 (p62)	Immune System; Metabolism of proteins; Vesicle-mediated transport	null	C0752353	Atrophy, Muscular, Spinobulbar	Musculoskeletal Diseases; Nervous System Diseases	Disease or Syndrome	D020966	null	disease	0.595710813	0.666666667	0.000271442	1	0
51164	DCTN4	Q9UJW0	dynactin 4 (p62)	Immune System; Metabolism of proteins; Vesicle-mediated transport	null	C0854135	Pseudomonas aeruginosa infection	null	Disease or Syndrome	null	null	disease	0.595710813	0.666666667	0.000271442	1	0
51164	DCTN4	Q9UJW0	dynactin 4 (p62)	Immune System; Metabolism of proteins; Vesicle-mediated transport	null	C1838244	TIBIAL MUSCULAR DYSTROPHY, TARDIVE	Musculoskeletal Diseases; Nervous System Diseases; Congenital, Hereditary, and Neonatal Diseases and Abnormalities	Disease or Syndrome	D049310	600334	disease	0.595710813	0.666666667	0.000271442	1	0
51164	DCTN4	Q9UJW0	dynactin 4 (p62)	Immune System; Metabolism of proteins; Vesicle-mediated transport	null	C1839259	Bulbo-Spinal Atrophy, X-Linked	Nervous System Diseases; Congenital, Hereditary, and Neonatal Diseases and Abnormalities	Disease or Syndrome	D055534	313200	disease	0.595710813	0.666666667	0.000271442	1	0
51164	DCTN4	Q9UJW0	dynactin 4 (p62)	Immune System; Metabolism of proteins; Vesicle-mediated transport	null	C1955934	Trichothiodystrophy Syndromes	Congenital, Hereditary, and Neonatal Diseases and Abnormalities; Skin and Connective Tissue Diseases	Disease or Syndrome	D054463	126340	disease	0.595710813	0.666666667	0.000271442	1	0
51164	DCTN4	Q9UJW0	dynactin 4 (p62)	Immune System; Metabolism of proteins; Vesicle-mediated transport	null	C2718017	TDP-43 Proteinopathies	Nervous System Diseases; Nutritional and Metabolic Diseases	Disease or Syndrome	D057177	null	disease	0.595710813	0.666666667	0.000271442	1	0
84516	DCTN5	Q9BTE1	dynactin 5 (p25)	Immune System; Metabolism of proteins; Vesicle-mediated transport	cytoskeletal protein	C0005586	Bipolar Disorder	Mental Disorders	Mental or Behavioral Dysfunction	D001714	611535	disease	0.702495167	0.62962963	0.002638474	2	1
84516	DCTN5	Q9BTE1	dynactin 5 (p25)	Immune System; Metabolism of proteins; Vesicle-mediated transport	cytoskeletal protein	C1956346	Coronary Artery Disease	Cardiovascular Diseases	Disease or Syndrome	D003324	null	disease	0.702495167	0.62962963	0.002367032	1	0
84516	DCTN5	Q9BTE1	dynactin 5 (p25)	Immune System; Metabolism of proteins; Vesicle-mediated transport	cytoskeletal protein	C0027765	nervous system disorder	Nervous System Diseases	Disease or Syndrome	D009422	null	group	0.702495167	0.62962963	0.000271442	1	0
84516	DCTN5	Q9BTE1	dynactin 5 (p25)	Immune System; Metabolism of proteins; Vesicle-mediated transport	cytoskeletal protein	C0233794	Memory impairment	Nervous System Diseases; Pathological Conditions, Signs and Symptoms; Behavior and Behavior Mechanisms	Mental or Behavioral Dysfunction	D008569	null	disease	0.702495167	0.62962963	0.000271442	1	0
84516	DCTN5	Q9BTE1	dynactin 5 (p25)	Immune System; Metabolism of proteins; Vesicle-mediated transport	cytoskeletal protein	C0338508	Optic Atrophy, Autosomal Dominant	Nervous System Diseases; Eye Diseases; Congenital, Hereditary, and Neonatal Diseases and Abnormalities; Nutritional and Metabolic Diseases	Disease or Syndrome	D029241	165500	disease	0.702495167	0.62962963	0.000271442	1	0
84516	DCTN5	Q9BTE1	dynactin 5 (p25)	Immune System; Metabolism of proteins; Vesicle-mediated transport	cytoskeletal protein	C0338656	Impaired cognition	Mental Disorders	Mental or Behavioral Dysfunction	null	null	disease	0.702495167	0.62962963	0.000271442	1	0
84516	DCTN5	Q9BTE1	dynactin 5 (p25)	Immune System; Metabolism of proteins; Vesicle-mediated transport	cytoskeletal protein	C0751785	Unverricht-Lundborg Syndrome	Nervous System Diseases; Congenital, Hereditary, and Neonatal Diseases and Abnormalities	Disease or Syndrome	D020194	254800	disease	0.702495167	0.62962963	0.000271442	1	0
84516	DCTN5	Q9BTE1	dynactin 5 (p25)	Immune System; Metabolism of proteins; Vesicle-mediated transport	cytoskeletal protein	C0949664	Tauopathies	Nervous System Diseases	Disease or Syndrome	D024801	null	disease	0.702495167	0.62962963	0.000271442	1	0
84516	DCTN5	Q9BTE1	dynactin 5 (p25)	Immune System; Metabolism of proteins; Vesicle-mediated transport	cytoskeletal protein	C1504404	Hippocampal sclerosis	null	Disease or Syndrome	null	null	disease	0.702495167	0.62962963	0.000271442	1	0
11083	DIDO1	Q9BTC0	death inducer-obliterator 1	Cell Cycle	null	C3463824	MYELODYSPLASTIC SYNDROME	Hemic and Lymphatic Diseases	Neoplastic Process	D009190	614286	disease	0.739069513	0.481481481	0.00272435	1	0
11083	DIDO1	Q9BTC0	death inducer-obliterator 1	Cell Cycle	null	C0038525	Subarachnoid Hemorrhage	Nervous System Diseases; Cardiovascular Diseases; Pathological Conditions, Signs and Symptoms	Disease or Syndrome	D013345	null	disease	0.739069513	0.481481481	0.002367032	1	0
11083	DIDO1	Q9BTC0	death inducer-obliterator 1	Cell Cycle	null	C0149931	Migraine Disorders	Nervous System Diseases	Disease or Syndrome	D008881	157300	disease	0.739069513	0.481481481	0.002367032	1	0
11083	DIDO1	Q9BTC0	death inducer-obliterator 1	Cell Cycle	null	C0151699	Intracranial Hemorrhages	Nervous System Diseases; Cardiovascular Diseases; Pathological Conditions, Signs and Symptoms	Pathologic Function	D020300	null	phenotype	0.739069513	0.481481481	0.002367032	1	0
11083	DIDO1	Q9BTC0	death inducer-obliterator 1	Cell Cycle	null	C2937358	Cerebral Hemorrhage	Nervous System Diseases; Cardiovascular Diseases; Pathological Conditions, Signs and Symptoms	Pathologic Function	D002543	null	phenotype	0.739069513	0.481481481	0.002367032	1	0
11083	DIDO1	Q9BTC0	death inducer-obliterator 1	Cell Cycle	null	C0018213	Graves Disease	Eye Diseases; Endocrine System Diseases; Immune System Diseases	Disease or Syndrome	D006111	275000	disease	0.739069513	0.481481481	0.000542884	2	0
1740	DLG2	Q15700	discs, large homolog 2 (Drosophila)	null	transmembrane receptor regulatory/adaptor protein	C0030567	Parkinson Disease	Nervous System Diseases	Disease or Syndrome	D010300	516000	disease	0.748206243	0.333333333	0.122367032	2	2
1740	DLG2	Q15700	discs, large homolog 2 (Drosophila)	null	transmembrane receptor regulatory/adaptor protein	C0004936	Mental disorders	Mental Disorders	Mental or Behavioral Dysfunction	D001523	null	group	0.748206243	0.333333333	0.002367032	1	0
1740	DLG2	Q15700	discs, large homolog 2 (Drosophila)	null	transmembrane receptor regulatory/adaptor protein	C0022665	Kidney Neoplasm	Neoplasms; Male Urogenital Diseases; Female Urogenital Diseases and Pregnancy Complications	Neoplastic Process	D007680	null	disease	0.748206243	0.333333333	0.000271442	1	0
1740	DLG2	Q15700	discs, large homolog 2 (Drosophila)	null	transmembrane receptor regulatory/adaptor protein	C0346255	Oncocytoma, renal	Neoplasms; Male Urogenital Diseases; Female Urogenital Diseases and Pregnancy Complications	Neoplastic Process	C537750	null	disease	0.748206243	0.333333333	0.000271442	1	0
1740	DLG2	Q15700	discs, large homolog 2 (Drosophila)	null	transmembrane receptor regulatory/adaptor protein	C1336076	Sporadic Breast Carcinoma	null	Neoplastic Process	null	null	disease	0.748206243	0.333333333	0.000271442	1	0
25778	DSTYK	Q6XUX3	dual serine/threonine and tyrosine protein kinase	null	transferase; kinase	C1835826	Renal Hypodysplasia, Nonsyndromic, 1	Male Urogenital Diseases; Female Urogenital Diseases and Pregnancy Complications	Disease or Syndrome	C563661	610805	disease	0.927215281	0.111111111	0.24	1	1
25778	DSTYK	Q6XUX3	dual serine/threonine and tyrosine protein kinase	null	transferase; kinase	C0266294	Unilateral agenesis of kidney	null	Congenital Abnormality	null	null	disease	0.927215281	0.111111111	0.12	0	0
1879	EBF1	Q9UH73	early B-cell factor 1	Developmental Biology	null	C0007621	Neoplastic Cell Transformation	Neoplasms; Pathological Conditions, Signs and Symptoms	Neoplastic Process	D002471	null	phenotype	0.68542968	0.37037037	0.12	1	0
1879	EBF1	Q9UH73	early B-cell factor 1	Developmental Biology	null	C0280803	Primary central nervous system lymphoma	Neoplasms; Nervous System Diseases	Neoplastic Process	null	null	disease	0.68542968	0.37037037	0.000271442	1	0
23741	EID1	Q9Y6B2	EP300 interacting inhibitor of differentiation 1	null	null	C0038580	Substance Dependence	Substance-Related Disorders; Mental Disorders	Mental or Behavioral Dysfunction	D019966	null	disease	0.811854232	0.148148148	0.000271442	1	0
23741	EID1	Q9Y6B2	EP300 interacting inhibitor of differentiation 1	null	null	C0345967	Malignant mesothelioma	Neoplasms	Neoplastic Process	C562839	156240	disease	0.811854232	0.148148148	0.000271442	1	0
23741	EID1	Q9Y6B2	EP300 interacting inhibitor of differentiation 1	null	null	C1510472	Drug Dependence	Substance-Related Disorders; Mental Disorders	Mental or Behavioral Dysfunction	D019966	null	disease	0.811854232	0.148148148	0.000271442	1	0
57724	EPG5	Q9HCE0	ectopic P-granules autophagy protein 5 homolog (C. elegans)	null	null	C1855772	Absent corpus callosum cataract immunodeficiency	Nervous System Diseases; Eye Diseases; Congenital, Hereditary, and Neonatal Diseases and Abnormalities; Pathological Conditions, Signs and Symptoms	Disease or Syndrome	C535566	242840	disease	0.748206243	0.37037037	0.480542884	2	5
57724	EPG5	Q9HCE0	ectopic P-granules autophagy protein 5 homolog (C. elegans)	null	null	C0162835	Hypopigmentation disorder	Skin and Connective Tissue Diseases	Disease or Syndrome	D017496	null	disease	0.748206243	0.37037037	0.120271442	2	0
57724	EPG5	Q9HCE0	ectopic P-granules autophagy protein 5 homolog (C. elegans)	null	null	C0878544	Cardiomyopathies	Cardiovascular Diseases	Disease or Syndrome	D009202	null	group	0.748206243	0.37037037	0.12	1	0
57724	EPG5	Q9HCE0	ectopic P-granules autophagy protein 5 homolog (C. elegans)	null	null	C0014859	Esophageal Neoplasms	Neoplasms; Digestive System Diseases	Neoplastic Process	D004938	null	disease	0.748206243	0.37037037	0.002367032	1	0
57724	EPG5	Q9HCE0	ectopic P-granules autophagy protein 5 homolog (C. elegans)	null	null	C1876214	ALBINOIDISM, OCULOCUTANEOUS, AUTOSOMAL DOMINANT	Eye Diseases; Congenital, Hereditary, and Neonatal Diseases and Abnormalities; Skin and Connective Tissue Diseases; Nutritional and Metabolic Diseases	Disease or Syndrome	C566872	126070	disease	0.748206243	0.37037037	0.000271442	1	0
51010	EXOSC3	Q9NQT5	exosome component 3	Gene Expression; Metabolism of proteins	nucleic acid binding; hydrolase	C1843504	Pontocerebellar Hypoplasia Type 1	Nervous System Diseases; Congenital, Hereditary, and Neonatal Diseases and Abnormalities	Disease or Syndrome	C548069	607596	disease	0.702495167	0.37037037	0.241628651	6	3
51010	EXOSC3	Q9NQT5	exosome component 3	Gene Expression; Metabolism of proteins	nucleic acid binding; hydrolase	C3553449	PONTOCEREBELLAR HYPOPLASIA, TYPE 1B	null	Disease or Syndrome	null	614678	disease	0.702495167	0.37037037	0.24	1	8
51010	EXOSC3	Q9NQT5	exosome component 3	Gene Expression; Metabolism of proteins	nucleic acid binding; hydrolase	C0266468	Congenital pontocerebellar hypoplasia	Nervous System Diseases	Congenital Abnormality	C580383	null	disease	0.702495167	0.37037037	0.000814326	3	2
51010	EXOSC3	Q9NQT5	exosome component 3	Gene Expression; Metabolism of proteins	nucleic acid binding; hydrolase	C1261175	Pontoneocerebellar hypoplasia	Nervous System Diseases	Disease or Syndrome	null	null	disease	0.702495167	0.37037037	0.000814326	3	2
51010	EXOSC3	Q9NQT5	exosome component 3	Gene Expression; Metabolism of proteins	nucleic acid binding; hydrolase	C0014544	Epilepsy	Nervous System Diseases	Disease or Syndrome	D004827	null	disease	0.702495167	0.37037037	0.000271442	1	0
51010	EXOSC3	Q9NQT5	exosome component 3	Gene Expression; Metabolism of proteins	nucleic acid binding; hydrolase	C0017658	Glomerulonephritis	Male Urogenital Diseases; Female Urogenital Diseases and Pregnancy Complications	Disease or Syndrome	D005921	null	disease	0.702495167	0.37037037	0.000271442	1	0
51010	EXOSC3	Q9NQT5	exosome component 3	Gene Expression; Metabolism of proteins	nucleic acid binding; hydrolase	C0030409	Paracoccidioidomycosis	Bacterial Infections and Mycoses	Disease or Syndrome	D010229	null	disease	0.702495167	0.37037037	0.000271442	1	0
51010	EXOSC3	Q9NQT5	exosome component 3	Gene Expression; Metabolism of proteins	nucleic acid binding; hydrolase	C0085084	Motor Neuron Disease	Nervous System Diseases	Disease or Syndrome	D016472	null	disease	0.702495167	0.37037037	0.000271442	1	0
51010	EXOSC3	Q9NQT5	exosome component 3	Gene Expression; Metabolism of proteins	nucleic acid binding; hydrolase	C0266470	Cerebellar Hypoplasia	Nervous System Diseases; Congenital, Hereditary, and Neonatal Diseases and Abnormalities; Mental Disorders	Congenital Abnormality	C562568	213000	disease	0.702495167	0.37037037	0.000271442	1	0
51010	EXOSC3	Q9NQT5	exosome component 3	Gene Expression; Metabolism of proteins	nucleic acid binding; hydrolase	C0393556	Complicated hereditary spastic paraplegia	null	Disease or Syndrome	null	null	disease	0.702495167	0.37037037	0.000271442	1	0
51010	EXOSC3	Q9NQT5	exosome component 3	Gene Expression; Metabolism of proteins	nucleic acid binding; hydrolase	C0740279	Cerebellar atrophy	null	Disease or Syndrome	null	null	disease	0.702495167	0.37037037	0.000271442	1	0
10447	FAM3C	Q92520	family with sequence similarity 3, member C	null	null	C0014556	Epilepsy, Temporal Lobe	Nervous System Diseases	Disease or Syndrome	D004833	null	disease	0.769277901	0.481481481	0.00272435	1	0
10447	FAM3C	Q92520	family with sequence similarity 3, member C	null	null	C0265338	Coffin-Siris syndrome	Musculoskeletal Diseases; Stomatognathic Diseases; Nervous System Diseases; Congenital, Hereditary, and Neonatal Diseases and Abnormalities; Pathological Conditions, Signs and Symptoms; Behavior and Behavior Mechanisms; Mental Disorders	Congenital Abnormality,Disease or Syndrome	C536436	135900	disease	0.769277901	0.481481481	0.000271442	1	0
84824	FCRLA	Q7L513	Fc receptor-like A	null	cell adhesion molecule	C0549567	Pigmentation Disorders	Skin and Connective Tissue Diseases	Disease or Syndrome	D010859	null	group	0.795667462	0.333333333	0.000271442	1	0
91010	FMNL3	Q8IVF7	formin-like 3	Signal Transduction	cytoskeletal protein	C0007193	Cardiomyopathy, Dilated	Cardiovascular Diseases	Disease or Syndrome	D002311	null	disease	0.795667462	0.259259259	0.000271442	1	0
91010	FMNL3	Q8IVF7	formin-like 3	Signal Transduction	cytoskeletal protein	C0020473	Hyperlipidemia	Nutritional and Metabolic Diseases	Disease or Syndrome	D006949	null	disease	0.795667462	0.259259259	0.000271442	1	0
91010	FMNL3	Q8IVF7	formin-like 3	Signal Transduction	cytoskeletal protein	C0266929	Chronic Periodontitis	Stomatognathic Diseases	Disease or Syndrome	D055113	260950	disease	0.795667462	0.259259259	0.000271442	1	0
55568	GALNT10	Q86SR1	polypeptide N-acetylgalactosaminyltransferase 10	Metabolism of proteins	transferase	C1512409	Hepatocarcinogenesis	null	Neoplastic Process	null	null	disease	0.811854232	0.185185185	0.000271442	1	0
169792	GLIS3	Q8NEA6	GLIS family zinc finger 3	null	null	C1857775	Diabetes Mellitus, Neonatal, with Congenital Hypothyroidism	Musculoskeletal Diseases; Congenital, Hereditary, and Neonatal Diseases and Abnormalities; Nutritional and Metabolic Diseases; Endocrine System Diseases	Disease or Syndrome	C565705	610199	disease	0.715638067	0.481481481	0.44	0	0
169792	GLIS3	Q8NEA6	GLIS family zinc finger 3	null	null	C0158981	Neonatal diabetes mellitus	null	Disease or Syndrome	null	null	disease	0.715638067	0.481481481	0.001628651	6	0
169792	GLIS3	Q8NEA6	GLIS family zinc finger 3	null	null	C0010308	Congenital Hypothyroidism	Musculoskeletal Diseases; Congenital, Hereditary, and Neonatal Diseases and Abnormalities; Endocrine System Diseases	Congenital Abnormality,Disease or Syndrome	D003409	null	disease	0.715638067	0.481481481	0.000814326	3	0
169792	GLIS3	Q8NEA6	GLIS family zinc finger 3	null	null	C0342200	Endemic Cretinism	Musculoskeletal Diseases; Congenital, Hereditary, and Neonatal Diseases and Abnormalities; Endocrine System Diseases	Congenital Abnormality,Disease or Syndrome	D003409	228355	disease	0.715638067	0.481481481	0.000814326	3	0
169792	GLIS3	Q8NEA6	GLIS family zinc finger 3	null	null	C1691228	Cystic Kidney Diseases	Male Urogenital Diseases; Female Urogenital Diseases and Pregnancy Complications	Disease or Syndrome	D052177	null	disease	0.715638067	0.481481481	0.000814326	3	0
169792	GLIS3	Q8NEA6	GLIS family zinc finger 3	null	null	C0022680	Polycystic Kidney Diseases	Male Urogenital Diseases; Female Urogenital Diseases and Pregnancy Complications	Disease or Syndrome	D007690	null	group	0.715638067	0.481481481	0.000542884	2	0
169792	GLIS3	Q8NEA6	GLIS family zinc finger 3	null	null	C0018784	Sensorineural Hearing Loss (disorder)	Otorhinolaryngologic Diseases; Nervous System Diseases; Pathological Conditions, Signs and Symptoms	Disease or Syndrome	D006319	null	disease	0.715638067	0.481481481	0.000271442	1	0
169792	GLIS3	Q8NEA6	GLIS family zinc finger 3	null	null	C0022658	Kidney Diseases	Male Urogenital Diseases; Female Urogenital Diseases and Pregnancy Complications	Disease or Syndrome	D007674	null	group	0.715638067	0.481481481	0.000271442	1	0
169792	GLIS3	Q8NEA6	GLIS family zinc finger 3	null	null	C0022679	Cystic kidney	Male Urogenital Diseases; Female Urogenital Diseases and Pregnancy Complications	Disease or Syndrome	D052177	null	disease	0.715638067	0.481481481	0.000271442	1	0
169792	GLIS3	Q8NEA6	GLIS family zinc finger 3	null	null	C0267963	Exocrine pancreatic insufficiency	Digestive System Diseases	Disease or Syndrome	D010188	null	disease	0.715638067	0.481481481	0.000271442	1	0
169792	GLIS3	Q8NEA6	GLIS family zinc finger 3	null	null	C0311245	Congenital cystic kidney disease	Male Urogenital Diseases; Female Urogenital Diseases and Pregnancy Complications	Congenital Abnormality,Disease or Syndrome	null	null	disease	0.715638067	0.481481481	0.000271442	1	0
23131	GPATCH8	Q9UKJ3	G patch domain containing 8	null	null	C0740394	Hyperuricemia	Pathological Conditions, Signs and Symptoms	Disease or Syndrome	D033461	null	disease	0.927215281	0.148148148	0.000271442	1	0
10457	GPNMB	Q14956	glycoprotein (transmembrane) nmb	null	cell adhesion molecule; signaling molecule	C0162557	Liver Failure, Acute	Digestive System Diseases	Disease or Syndrome	D017114	null	disease	0.566625497	0.740740741	0.12	1	0
10457	GPNMB	Q14956	glycoprotein (transmembrane) nmb	null	cell adhesion molecule; signaling molecule	C1271398	Pigment dispersion syndrome (disorder)	Eye Diseases	Disease or Syndrome	C563184	600510	disease	0.566625497	0.740740741	0.08	0	0
10457	GPNMB	Q14956	glycoprotein (transmembrane) nmb	null	cell adhesion molecule; signaling molecule	C0004623	Bacterial Infections	Bacterial Infections and Mycoses	Disease or Syndrome	D001424	null	group	0.566625497	0.740740741	0.000271442	1	0
10457	GPNMB	Q14956	glycoprotein (transmembrane) nmb	null	cell adhesion molecule; signaling molecule	C0011991	Diarrhea	Pathological Conditions, Signs and Symptoms	Sign or Symptom	D003967	null	phenotype	0.566625497	0.740740741	0.000271442	1	0
10457	GPNMB	Q14956	glycoprotein (transmembrane) nmb	null	cell adhesion molecule; signaling molecule	C0023890	Liver Cirrhosis	Digestive System Diseases	Disease or Syndrome	D008103	null	disease	0.566625497	0.740740741	0.000271442	1	0
10457	GPNMB	Q14956	glycoprotein (transmembrane) nmb	null	cell adhesion molecule; signaling molecule	C0026896	Myasthenia Gravis	Nervous System Diseases; Immune System Diseases	Disease or Syndrome	D009157	254200	disease	0.566625497	0.740740741	0.000271442	1	0
10457	GPNMB	Q14956	glycoprotein (transmembrane) nmb	null	cell adhesion molecule; signaling molecule	C0028326	Noonan Syndrome	Musculoskeletal Diseases; Cardiovascular Diseases; Congenital, Hereditary, and Neonatal Diseases and Abnormalities; Skin and Connective Tissue Diseases	Congenital Abnormality,Disease or Syndrome	D009634	163950	disease	0.566625497	0.740740741	0.000271442	1	0
10457	GPNMB	Q14956	glycoprotein (transmembrane) nmb	null	cell adhesion molecule; signaling molecule	C0085413	Polycystic Kidney, Autosomal Dominant	Male Urogenital Diseases; Female Urogenital Diseases and Pregnancy Complications	Congenital Abnormality,Disease or Syndrome	D016891	173900	disease	0.566625497	0.740740741	0.000271442	1	0
10457	GPNMB	Q14956	glycoprotein (transmembrane) nmb	null	cell adhesion molecule; signaling molecule	C0175704	LEOPARD Syndrome	Musculoskeletal Diseases; Cardiovascular Diseases; Congenital, Hereditary, and Neonatal Diseases and Abnormalities; Skin and Connective Tissue Diseases	Congenital Abnormality,Disease or Syndrome	D044542	151100	disease	0.566625497	0.740740741	0.000271442	1	0
10457	GPNMB	Q14956	glycoprotein (transmembrane) nmb	null	cell adhesion molecule; signaling molecule	C0266999	Vesicular Stomatitis	Virus Diseases; Stomatognathic Diseases; Animal Diseases	Disease or Syndrome	D054243	null	disease	0.566625497	0.740740741	0.000271442	1	0
10457	GPNMB	Q14956	glycoprotein (transmembrane) nmb	null	cell adhesion molecule; signaling molecule	C0302809	Fulminant hepatitis	null	Disease or Syndrome	null	null	disease	0.566625497	0.740740741	0.000271442	1	0
10457	GPNMB	Q14956	glycoprotein (transmembrane) nmb	null	cell adhesion molecule; signaling molecule	C0302810	Uremia syndrome	Male Urogenital Diseases; Female Urogenital Diseases and Pregnancy Complications	Disease or Syndrome	null	null	disease	0.566625497	0.740740741	0.000271442	1	0
10457	GPNMB	Q14956	glycoprotein (transmembrane) nmb	null	cell adhesion molecule; signaling molecule	C0553707	Malignant epithelioma	null	Neoplastic Process	null	null	disease	0.566625497	0.740740741	0.000271442	1	0
10457	GPNMB	Q14956	glycoprotein (transmembrane) nmb	null	cell adhesion molecule; signaling molecule	C0699743	Congenital muscular dystrophy (disorder)	null	Disease or Syndrome	null	null	disease	0.566625497	0.740740741	0.000271442	1	0
10457	GPNMB	Q14956	glycoprotein (transmembrane) nmb	null	cell adhesion molecule; signaling molecule	C0752166	Bardet-Biedl Syndrome	Nervous System Diseases; Congenital, Hereditary, and Neonatal Diseases and Abnormalities	Disease or Syndrome	D020788	null	disease	0.566625497	0.740740741	0.000271442	1	0
10457	GPNMB	Q14956	glycoprotein (transmembrane) nmb	null	cell adhesion molecule; signaling molecule	C1302652	Adenoma of rectum	null	Neoplastic Process	null	null	disease	0.566625497	0.740740741	0.000271442	1	0
10457	GPNMB	Q14956	glycoprotein (transmembrane) nmb	null	cell adhesion molecule; signaling molecule	C1333993	Hereditary Paraganglioma	null	Neoplastic Process	null	null	disease	0.566625497	0.740740741	0.000271442	1	1
10457	GPNMB	Q14956	glycoprotein (transmembrane) nmb	null	cell adhesion molecule; signaling molecule	C1623038	Cirrhosis	Pathological Conditions, Signs and Symptoms	Disease or Syndrome	D005355	null	disease	0.566625497	0.740740741	0.000271442	1	0
2907	GRINA	Q7Z429	glutamate receptor, ionotropic, N-methyl D-aspartate-associated protein 1 (glutamate binding)	null	receptor	C0020179	Huntington Disease	Nervous System Diseases; Congenital, Hereditary, and Neonatal Diseases and Abnormalities; Mental Disorders	Disease or Syndrome	D006816	143100	disease	0.927215281	0.111111111	0.000271442	1	0
2932	GSK3B	P49841	glycogen synthase kinase 3 beta	Cellular responses to stress; Developmental Biology; Gene Expression; Immune System; Signal Transduction	transferase; kinase	C0011581	Depressive disorder	Mental Disorders	Mental or Behavioral Dysfunction	D003866	null	disease	0.508347414	0.814814815	0.200271442	4	0
2932	GSK3B	P49841	glycogen synthase kinase 3 beta	Cellular responses to stress; Developmental Biology; Gene Expression; Immune System; Signal Transduction	transferase; kinase	C0027051	Myocardial Infarction	Cardiovascular Diseases	Disease or Syndrome	D009203	null	disease	0.508347414	0.814814815	0.2	2	0
2932	GSK3B	P49841	glycogen synthase kinase 3 beta	Cellular responses to stress; Developmental Biology; Gene Expression; Immune System; Signal Transduction	transferase; kinase	C0026846	Muscular Atrophy	Nervous System Diseases; Pathological Conditions, Signs and Symptoms	Pathologic Function	D009133	null	phenotype	0.508347414	0.814814815	0.12	1	0
2932	GSK3B	P49841	glycogen synthase kinase 3 beta	Cellular responses to stress; Developmental Biology; Gene Expression; Immune System; Signal Transduction	transferase; kinase	C0031154	Peritonitis	Bacterial Infections and Mycoses; Digestive System Diseases	Disease or Syndrome	D010538	null	disease	0.508347414	0.814814815	0.12	1	0
2932	GSK3B	P49841	glycogen synthase kinase 3 beta	Cellular responses to stress; Developmental Biology; Gene Expression; Immune System; Signal Transduction	transferase; kinase	C1866282	CEROID LIPOFUSCINOSIS, NEURONAL, 6	Nervous System Diseases; Congenital, Hereditary, and Neonatal Diseases and Abnormalities; Nutritional and Metabolic Diseases	Disease or Syndrome	C566627	601780	disease	0.508347414	0.814814815	0.12	1	0
2932	GSK3B	P49841	glycogen synthase kinase 3 beta	Cellular responses to stress; Developmental Biology; Gene Expression; Immune System; Signal Transduction	transferase; kinase	C0027055	Myocardial Reperfusion Injury	Cardiovascular Diseases; Pathological Conditions, Signs and Symptoms	Pathologic Function	D015428	null	phenotype	0.508347414	0.814814815	0.08	1	0
2932	GSK3B	P49841	glycogen synthase kinase 3 beta	Cellular responses to stress; Developmental Biology; Gene Expression; Immune System; Signal Transduction	transferase; kinase	C0038220	Status Epilepticus	Nervous System Diseases	Disease or Syndrome	D013226	null	disease	0.508347414	0.814814815	0.08	1	0
2932	GSK3B	P49841	glycogen synthase kinase 3 beta	Cellular responses to stress; Developmental Biology; Gene Expression; Immune System; Signal Transduction	transferase; kinase	C0243026	Sepsis	Bacterial Infections and Mycoses; Pathological Conditions, Signs and Symptoms	Disease or Syndrome	D018805	null	disease	0.508347414	0.814814815	0.08	1	0
2932	GSK3B	P49841	glycogen synthase kinase 3 beta	Cellular responses to stress; Developmental Biology; Gene Expression; Immune System; Signal Transduction	transferase; kinase	C0011570	Mental Depression	Behavior and Behavior Mechanisms	Mental or Behavioral Dysfunction	D003863	null	disease	0.508347414	0.814814815	0.007372538	4	0
2932	GSK3B	P49841	glycogen synthase kinase 3 beta	Cellular responses to stress; Developmental Biology; Gene Expression; Immune System; Signal Transduction	transferase; kinase	C0013386	Dyskinesia, Drug-Induced	Nervous System Diseases; Substance-Related Disorders	Disease or Syndrome	D004409	null	disease	0.508347414	0.814814815	0.004734064	2	0
2932	GSK3B	P49841	glycogen synthase kinase 3 beta	Cellular responses to stress; Developmental Biology; Gene Expression; Immune System; Signal Transduction	transferase; kinase	C0525045	Mood Disorders	Mental Disorders	Mental or Behavioral Dysfunction	D019964	null	group	0.508347414	0.814814815	0.003267234	3	0
2932	GSK3B	P49841	glycogen synthase kinase 3 beta	Cellular responses to stress; Developmental Biology; Gene Expression; Immune System; Signal Transduction	transferase; kinase	C0497327	Dementia	Nervous System Diseases; Mental Disorders	Mental or Behavioral Dysfunction	D003704	null	disease	0.508347414	0.814814815	0.002995792	1	0
2932	GSK3B	P49841	glycogen synthase kinase 3 beta	Cellular responses to stress; Developmental Biology; Gene Expression; Immune System; Signal Transduction	transferase; kinase	C0005699	Blast Phase	Neoplasms; Hemic and Lymphatic Diseases; Pathological Conditions, Signs and Symptoms	Neoplastic Process	D001752	null	disease	0.508347414	0.814814815	0.00272435	1	0
2932	GSK3B	P49841	glycogen synthase kinase 3 beta	Cellular responses to stress; Developmental Biology; Gene Expression; Immune System; Signal Transduction	transferase; kinase	C0011065	Cessation of life	Pathological Conditions, Signs and Symptoms	Organism Function	D003643	null	phenotype	0.508347414	0.814814815	0.00272435	1	0
2932	GSK3B	P49841	glycogen synthase kinase 3 beta	Cellular responses to stress; Developmental Biology; Gene Expression; Immune System; Signal Transduction	transferase; kinase	C0025517	Metabolic Diseases	Nutritional and Metabolic Diseases	Disease or Syndrome	D008659	null	group	0.508347414	0.814814815	0.00272435	1	0
2932	GSK3B	P49841	glycogen synthase kinase 3 beta	Cellular responses to stress; Developmental Biology; Gene Expression; Immune System; Signal Transduction	transferase; kinase	C0333641	Atrophic	Pathological Conditions, Signs and Symptoms	Pathologic Function	D001284	null	phenotype	0.508347414	0.814814815	0.00272435	1	0
2932	GSK3B	P49841	glycogen synthase kinase 3 beta	Cellular responses to stress; Developmental Biology; Gene Expression; Immune System; Signal Transduction	transferase; kinase	C1292753	Primary Effusion Lymphoma	Neoplasms; Hemic and Lymphatic Diseases; Immune System Diseases	Neoplastic Process	D054685	null	disease	0.508347414	0.814814815	0.00272435	1	0
2932	GSK3B	P49841	glycogen synthase kinase 3 beta	Cellular responses to stress; Developmental Biology; Gene Expression; Immune System; Signal Transduction	transferase; kinase	C0026650	Movement Disorders	Nervous System Diseases	Disease or Syndrome	D009069	null	group	0.508347414	0.814814815	0.002367032	1	0
2932	GSK3B	P49841	glycogen synthase kinase 3 beta	Cellular responses to stress; Developmental Biology; Gene Expression; Immune System; Signal Transduction	transferase; kinase	C0043094	Weight Gain	Pathological Conditions, Signs and Symptoms	Finding	D015430	null	phenotype	0.508347414	0.814814815	0.002367032	1	0
2932	GSK3B	P49841	glycogen synthase kinase 3 beta	Cellular responses to stress; Developmental Biology; Gene Expression; Immune System; Signal Transduction	transferase; kinase	C1512411	Hepatocellular Carcinoma of the Mouse	null	Neoplastic Process	null	null	disease	0.508347414	0.814814815	0.002367032	1	0
2932	GSK3B	P49841	glycogen synthase kinase 3 beta	Cellular responses to stress; Developmental Biology; Gene Expression; Immune System; Signal Transduction	transferase; kinase	C2911647	Weight Gain Adverse Event	null	Finding	null	null	phenotype	0.508347414	0.814814815	0.002367032	1	0
2932	GSK3B	P49841	glycogen synthase kinase 3 beta	Cellular responses to stress; Developmental Biology; Gene Expression; Immune System; Signal Transduction	transferase; kinase	C0005587	Depression, Bipolar	Mental Disorders	Mental or Behavioral Dysfunction	D001714	null	disease	0.508347414	0.814814815	0.000542884	2	0
2932	GSK3B	P49841	glycogen synthase kinase 3 beta	Cellular responses to stress; Developmental Biology; Gene Expression; Immune System; Signal Transduction	transferase; kinase	C0029928	Ovarian Diseases	Female Urogenital Diseases and Pregnancy Complications; Endocrine System Diseases	Disease or Syndrome	D010049	null	group	0.508347414	0.814814815	0.000542884	2	0
2932	GSK3B	P49841	glycogen synthase kinase 3 beta	Cellular responses to stress; Developmental Biology; Gene Expression; Immune System; Signal Transduction	transferase; kinase	C0021670	insulinoma	Neoplasms; Digestive System Diseases; Endocrine System Diseases	Neoplastic Process	D007340	null	disease	0.508347414	0.814814815	0.000271442	1	0
2932	GSK3B	P49841	glycogen synthase kinase 3 beta	Cellular responses to stress; Developmental Biology; Gene Expression; Immune System; Signal Transduction	transferase; kinase	C0030552	Paresis	Nervous System Diseases; Pathological Conditions, Signs and Symptoms	Sign or Symptom	D010291	null	phenotype	0.508347414	0.814814815	0.000271442	1	0
2932	GSK3B	P49841	glycogen synthase kinase 3 beta	Cellular responses to stress; Developmental Biology; Gene Expression; Immune System; Signal Transduction	transferase; kinase	C0039101	synovial sarcoma	Neoplasms	Neoplastic Process	D013584	300813	disease	0.508347414	0.814814815	0.000271442	1	0
2932	GSK3B	P49841	glycogen synthase kinase 3 beta	Cellular responses to stress; Developmental Biology; Gene Expression; Immune System; Signal Transduction	transferase; kinase	C0042769	Virus Diseases	Virus Diseases	Disease or Syndrome	D014777	null	group	0.508347414	0.814814815	0.000271442	1	0
2932	GSK3B	P49841	glycogen synthase kinase 3 beta	Cellular responses to stress; Developmental Biology; Gene Expression; Immune System; Signal Transduction	transferase; kinase	C0079541	Holoprosencephaly	Musculoskeletal Diseases; Nervous System Diseases; Congenital, Hereditary, and Neonatal Diseases and Abnormalities	Congenital Abnormality	D016142	236100	disease	0.508347414	0.814814815	0.000271442	1	0
2932	GSK3B	P49841	glycogen synthase kinase 3 beta	Cellular responses to stress; Developmental Biology; Gene Expression; Immune System; Signal Transduction	transferase; kinase	C0154409	Recurrent major depressive episodes	Behavior and Behavior Mechanisms	Mental or Behavioral Dysfunction	null	null	disease	0.508347414	0.814814815	0.000271442	1	0
2932	GSK3B	P49841	glycogen synthase kinase 3 beta	Cellular responses to stress; Developmental Biology; Gene Expression; Immune System; Signal Transduction	transferase; kinase	C0687150	Parathyroid Gland Adenocarcinoma	Neoplasms; Endocrine System Diseases	Neoplastic Process	D010282	6,07,39,36,08,266	disease	0.508347414	0.814814815	0.000271442	1	0
2932	GSK3B	P49841	glycogen synthase kinase 3 beta	Cellular responses to stress; Developmental Biology; Gene Expression; Immune System; Signal Transduction	transferase; kinase	C1270972	Mild cognitive disorder	Mental Disorders	Mental or Behavioral Dysfunction	D060825	null	disease	0.508347414	0.814814815	0.000271442	1	0
2932	GSK3B	P49841	glycogen synthase kinase 3 beta	Cellular responses to stress; Developmental Biology; Gene Expression; Immune System; Signal Transduction	transferase; kinase	C1839839	MAJOR AFFECTIVE DISORDER 2	Mental Disorders	Mental or Behavioral Dysfunction	C564108	309200	disease	0.508347414	0.814814815	0.000271442	1	0
2932	GSK3B	P49841	glycogen synthase kinase 3 beta	Cellular responses to stress; Developmental Biology; Gene Expression; Immune System; Signal Transduction	transferase; kinase	C1852197	MAJOR AFFECTIVE DISORDER 1	Mental Disorders	Mental or Behavioral Dysfunction	C565111	125480	disease	0.508347414	0.814814815	0.000271442	1	0
2932	GSK3B	P49841	glycogen synthase kinase 3 beta	Cellular responses to stress; Developmental Biology; Gene Expression; Immune System; Signal Transduction	transferase; kinase	C1970943	MAJOR AFFECTIVE DISORDER 4	Mental Disorders	Mental or Behavioral Dysfunction	C567073	611247	disease	0.508347414	0.814814815	0.000271442	1	0
2932	GSK3B	P49841	glycogen synthase kinase 3 beta	Cellular responses to stress; Developmental Biology; Gene Expression; Immune System; Signal Transduction	transferase; kinase	C1970944	MAJOR AFFECTIVE DISORDER 5	Mental Disorders	Mental or Behavioral Dysfunction	C567074	611535	disease	0.508347414	0.814814815	0.000271442	1	0
2932	GSK3B	P49841	glycogen synthase kinase 3 beta	Cellular responses to stress; Developmental Biology; Gene Expression; Immune System; Signal Transduction	transferase; kinase	C1970945	MAJOR AFFECTIVE DISORDER 6	Mental Disorders	Mental or Behavioral Dysfunction	C567075	611536	disease	0.508347414	0.814814815	0.000271442	1	0
2932	GSK3B	P49841	glycogen synthase kinase 3 beta	Cellular responses to stress; Developmental Biology; Gene Expression; Immune System; Signal Transduction	transferase; kinase	C2700438	MAJOR AFFECTIVE DISORDER 7	Mental Disorders	Mental or Behavioral Dysfunction	C567529	612371	disease	0.508347414	0.814814815	0.000271442	1	0
2932	GSK3B	P49841	glycogen synthase kinase 3 beta	Cellular responses to stress; Developmental Biology; Gene Expression; Immune System; Signal Transduction	transferase; kinase	C2700439	MAJOR AFFECTIVE DISORDER 8	Mental Disorders	Mental or Behavioral Dysfunction	C567530	612357	disease	0.508347414	0.814814815	0.000271442	1	0
2932	GSK3B	P49841	glycogen synthase kinase 3 beta	Cellular responses to stress; Developmental Biology; Gene Expression; Immune System; Signal Transduction	transferase; kinase	C2700440	MAJOR AFFECTIVE DISORDER 9	Mental Disorders	Mental or Behavioral Dysfunction	C567531	612372	disease	0.508347414	0.814814815	0.000271442	1	0
2993	GYPA	P02724	glycophorin A (MNS blood group)	null	null	C0032461	Polycythemia	Hemic and Lymphatic Diseases	Disease or Syndrome	D011086	null	disease	0.587134118	0.777777778	0.00272435	1	0
2993	GYPA	P02724	glycophorin A (MNS blood group)	null	null	C0026691	Mucocutaneous Lymph Node Syndrome	Cardiovascular Diseases; Hemic and Lymphatic Diseases; Skin and Connective Tissue Diseases	Disease or Syndrome	D009080	611775	disease	0.587134118	0.777777778	0.002367032	1	0
2993	GYPA	P02724	glycophorin A (MNS blood group)	null	null	C0034152	Henoch-Schoenlein Purpura	Cardiovascular Diseases; Hemic and Lymphatic Diseases; Immune System Diseases; Pathological Conditions, Signs and Symptoms	Disease or Syndrome	D011695	null	disease	0.587134118	0.777777778	0.002367032	1	0
2993	GYPA	P02724	glycophorin A (MNS blood group)	null	null	C0263361	Psoriasis vulgaris	null	Disease or Syndrome	null	null	disease	0.587134118	0.777777778	0.002367032	1	0
2993	GYPA	P02724	glycophorin A (MNS blood group)	null	null	C0392707	Atopy	null	Pathologic Function	null	null	phenotype	0.587134118	0.777777778	0.002367032	1	0
2993	GYPA	P02724	glycophorin A (MNS blood group)	null	null	C0001973	Alcoholic Intoxication, Chronic	Substance-Related Disorders; Mental Disorders	Mental or Behavioral Dysfunction	D000437	103780	disease	0.587134118	0.777777778	0.000542884	2	0
2993	GYPA	P02724	glycophorin A (MNS blood group)	null	null	C0004135	Ataxia Telangiectasia	Nervous System Diseases; Cardiovascular Diseases; Congenital, Hereditary, and Neonatal Diseases and Abnormalities; Nutritional and Metabolic Diseases; Immune System Diseases	Disease or Syndrome	D001260	208900	disease	0.587134118	0.777777778	0.000542884	2	0
2993	GYPA	P02724	glycophorin A (MNS blood group)	null	null	C0037889	Hereditary spherocytosis	Hemic and Lymphatic Diseases; Congenital, Hereditary, and Neonatal Diseases and Abnormalities	Disease or Syndrome	D013103	null	disease	0.587134118	0.777777778	0.000542884	2	0
2993	GYPA	P02724	glycophorin A (MNS blood group)	null	null	C0042384	Vasculitis	Cardiovascular Diseases	Disease or Syndrome	D014657	null	disease	0.587134118	0.777777778	0.000542884	2	0
2993	GYPA	P02724	glycophorin A (MNS blood group)	null	null	C0343192	Microscopic Polyangiitis	Nervous System Diseases; Cardiovascular Diseases; Immune System Diseases	Disease or Syndrome	D055953	null	disease	0.587134118	0.777777778	0.000542884	2	0
2993	GYPA	P02724	glycophorin A (MNS blood group)	null	null	C2674218	SPHEROCYTOSIS, TYPE 1 (disorder)	Hemic and Lymphatic Diseases; Congenital, Hereditary, and Neonatal Diseases and Abnormalities	Disease or Syndrome	C567159	182900	disease	0.587134118	0.777777778	0.000542884	2	0
2993	GYPA	P02724	glycophorin A (MNS blood group)	null	null	C0002874	Aplastic Anemia	Hemic and Lymphatic Diseases	Disease or Syndrome	D000741	609135	disease	0.587134118	0.777777778	0.000271442	1	0
2993	GYPA	P02724	glycophorin A (MNS blood group)	null	null	C0002875	Cooley's anemia	Hemic and Lymphatic Diseases; Congenital, Hereditary, and Neonatal Diseases and Abnormalities	Disease or Syndrome	D017086	null	disease	0.587134118	0.777777778	0.000271442	1	0
2993	GYPA	P02724	glycophorin A (MNS blood group)	null	null	C0006277	Bronchitis	Respiratory Tract Diseases	Disease or Syndrome	D001991	null	disease	0.587134118	0.777777778	0.000271442	1	0
2993	GYPA	P02724	glycophorin A (MNS blood group)	null	null	C0008677	Bronchitis, Chronic	Respiratory Tract Diseases	Disease or Syndrome	D029481	null	disease	0.587134118	0.777777778	0.000271442	1	0
2993	GYPA	P02724	glycophorin A (MNS blood group)	null	null	C0008728	Churg-Strauss Syndrome	Cardiovascular Diseases; Hemic and Lymphatic Diseases; Immune System Diseases	Disease or Syndrome	D015267	null	disease	0.587134118	0.777777778	0.000271442	1	0
2993	GYPA	P02724	glycophorin A (MNS blood group)	null	null	C0009207	Cockayne Syndrome	Musculoskeletal Diseases; Nervous System Diseases; Congenital, Hereditary, and Neonatal Diseases and Abnormalities; Nutritional and Metabolic Diseases	Disease or Syndrome	D003057	null	disease	0.587134118	0.777777778	0.000271442	1	0
2993	GYPA	P02724	glycophorin A (MNS blood group)	null	null	C0014761	Erythroblastosis, Fetal	Female Urogenital Diseases and Pregnancy Complications; Hemic and Lymphatic Diseases; Congenital, Hereditary, and Neonatal Diseases and Abnormalities; Immune System Diseases	Disease or Syndrome	D004899	null	disease	0.587134118	0.777777778	0.000271442	1	0
2993	GYPA	P02724	glycophorin A (MNS blood group)	null	null	C0024591	Malignant hyperpyrexia due to anesthesia	Pathological Conditions, Signs and Symptoms	Disease or Syndrome	D008305	1,45,60,01,80,901	disease	0.587134118	0.777777778	0.000271442	1	0
2993	GYPA	P02724	glycophorin A (MNS blood group)	null	null	C0024790	Paroxysmal nocturnal hemoglobinuria	Hemic and Lymphatic Diseases	Disease or Syndrome	D006457	null	disease	0.587134118	0.777777778	0.000271442	1	0
2993	GYPA	P02724	glycophorin A (MNS blood group)	null	null	C0032463	Polycythemia Vera	Hemic and Lymphatic Diseases	Neoplastic Process	D011087	263300	disease	0.587134118	0.777777778	0.000271442	1	0
2993	GYPA	P02724	glycophorin A (MNS blood group)	null	null	C0043119	Werner Syndrome	Congenital, Hereditary, and Neonatal Diseases and Abnormalities; Nutritional and Metabolic Diseases	Disease or Syndrome	D014898	277700	disease	0.587134118	0.777777778	0.000271442	1	0
2993	GYPA	P02724	glycophorin A (MNS blood group)	null	null	C0265962	Ichthyosis linearis circumflexa	Congenital, Hereditary, and Neonatal Diseases and Abnormalities; Skin and Connective Tissue Diseases	Congenital Abnormality,Disease or Syndrome	D056770	256500	disease	0.587134118	0.777777778	0.000271442	1	0
2993	GYPA	P02724	glycophorin A (MNS blood group)	null	null	C0268225	Aspartylglucosaminuria	Congenital, Hereditary, and Neonatal Diseases and Abnormalities; Nutritional and Metabolic Diseases	Disease or Syndrome	D054880	208400	disease	0.587134118	0.777777778	0.000271442	1	0
2993	GYPA	P02724	glycophorin A (MNS blood group)	null	null	C0349653	Congenital disorder of glycosylation type 1A	Congenital, Hereditary, and Neonatal Diseases and Abnormalities; Nutritional and Metabolic Diseases	Disease or Syndrome	C535739	212065	disease	0.587134118	0.777777778	0.000271442	1	0
2993	GYPA	P02724	glycophorin A (MNS blood group)	null	null	C1327915	Congenital amegakaryocytic thrombocytopenia	Hemic and Lymphatic Diseases	Disease or Syndrome	C535982	604498	disease	0.587134118	0.777777778	0.000271442	1	0
2993	GYPA	P02724	glycophorin A (MNS blood group)	null	null	C1704380	Distal Renal Tubular Acidosis	Male Urogenital Diseases; Female Urogenital Diseases and Pregnancy Complications; Congenital, Hereditary, and Neonatal Diseases and Abnormalities; Nutritional and Metabolic Diseases	Disease or Syndrome	D000141	179800	disease	0.587134118	0.777777778	0.000271442	1	0
2993	GYPA	P02724	glycophorin A (MNS blood group)	null	null	C1856689	FRIEDREICH ATAXIA 1	Nervous System Diseases; Congenital, Hereditary, and Neonatal Diseases and Abnormalities; Nutritional and Metabolic Diseases	Disease or Syndrome	C565561	229300	disease	0.587134118	0.777777778	0.000271442	1	0
2993	GYPA	P02724	glycophorin A (MNS blood group)	null	null	C1862839	Anterior segment mesenchymal dysgenesis	Eye Diseases; Congenital, Hereditary, and Neonatal Diseases and Abnormalities	Disease or Syndrome	C537775	107250	disease	0.587134118	0.777777778	0.000271442	1	0
2993	GYPA	P02724	glycophorin A (MNS blood group)	null	null	C2678503	AXENFELD-RIEGER SYNDROME, TYPE 3	null	Disease or Syndrome	C535679	6,02,48,26,01,090	disease	0.587134118	0.777777778	0.000271442	1	0
2993	GYPA	P02724	glycophorin A (MNS blood group)	null	null	C2717865	Anti-Neutrophil Cytoplasmic Antibody-Associated Vasculitis	Cardiovascular Diseases; Immune System Diseases	Disease or Syndrome	D056648	null	disease	0.587134118	0.777777778	0.000271442	1	0
2993	GYPA	P02724	glycophorin A (MNS blood group)	null	null	C2939465	Deficiency of glucose-6-phosphate dehydrogenase	Hemic and Lymphatic Diseases; Congenital, Hereditary, and Neonatal Diseases and Abnormalities; Nutritional and Metabolic Diseases	Disease or Syndrome	D005955	null	disease	0.587134118	0.777777778	0.000271442	1	0
2993	GYPA	P02724	glycophorin A (MNS blood group)	null	null	C3550904	CONGENITAL DISORDER OF GLYCOSYLATION, TYPE Is	null	Disease or Syndrome	null	300884	disease	0.587134118	0.777777778	0.000271442	1	0
79618	HMBOX1	Q6NT76	homeobox containing 1	null	null	C2745900	Promyelocytic leukemia	null	Neoplastic Process	null	null	disease	0.927215281	0.111111111	0.000271442	1	0
9653	HS2ST1	Q7LGA3	heparan sulfate 2-O-sulfotransferase 1	Metabolism	null	C0024897	Mastocytoma	null	Neoplastic Process	null	null	disease	0.854430563	0.148148148	0.000271442	1	0
9653	HS2ST1	Q7LGA3	heparan sulfate 2-O-sulfotransferase 1	Metabolism	null	C0334664	Mast Cell Neoplasm	null	Neoplastic Process	null	null	disease	0.854430563	0.148148148	0.000271442	1	0
9653	HS2ST1	Q7LGA3	heparan sulfate 2-O-sulfotransferase 1	Metabolism	null	C2242987	Benign Mastocytoma	Neoplasms; Skin and Connective Tissue Diseases	Neoplastic Process	D034801	null	disease	0.854430563	0.148148148	0.000271442	1	0
3479	IGF1	P05019	insulin-like growth factor 1 (somatomedin C)	Hemostasis; Metabolism of proteins; Signal Transduction	signaling molecule	C1837475	Insulin-Like Growth Factor I Deficiency	Otorhinolaryngologic Diseases; Nervous System Diseases; Pathological Conditions, Signs and Symptoms	Disease or Syndrome	C563867	608747	disease	0.355955469	0.888888889	0.362714419	10	2
3479	IGF1	P05019	insulin-like growth factor 1 (somatomedin C)	Hemostasis; Metabolism of proteins; Signal Transduction	signaling molecule	C0151744	Myocardial Ischemia	Cardiovascular Diseases	Disease or Syndrome	D017202	null	disease	0.355955469	0.888888889	0.203810118	7	0
3479	IGF1	P05019	insulin-like growth factor 1 (somatomedin C)	Hemostasis; Metabolism of proteins; Signal Transduction	signaling molecule	C0011853	Diabetes Mellitus, Experimental	Nutritional and Metabolic Diseases; Endocrine System Diseases	Experimental Model of Disease	D003921	null	disease	0.355955469	0.888888889	0.2	4	0
3479	IGF1	P05019	insulin-like growth factor 1 (somatomedin C)	Hemostasis; Metabolism of proteins; Signal Transduction	signaling molecule	C0023893	Liver Cirrhosis, Experimental	Digestive System Diseases	Experimental Model of Disease	D008106	null	disease	0.355955469	0.888888889	0.2	3	0
3479	IGF1	P05019	insulin-like growth factor 1 (somatomedin C)	Hemostasis; Metabolism of proteins; Signal Transduction	signaling molecule	C0001206	Acromegaly	Musculoskeletal Diseases; Nervous System Diseases; Endocrine System Diseases	Disease or Syndrome	D000172	null	disease	0.355955469	0.888888889	0.13486329	41	0
3479	IGF1	P05019	insulin-like growth factor 1 (somatomedin C)	Hemostasis; Metabolism of proteins; Signal Transduction	signaling molecule	C0000786	Spontaneous abortion	Female Urogenital Diseases and Pregnancy Complications	Pathologic Function	D000022	null	phenotype	0.355955469	0.888888889	0.122367032	2	0
3479	IGF1	P05019	insulin-like growth factor 1 (somatomedin C)	Hemostasis; Metabolism of proteins; Signal Transduction	signaling molecule	C0005944	Metabolic Bone Disorder	Musculoskeletal Diseases	Disease or Syndrome	D001851	null	disease	0.355955469	0.888888889	0.122367032	2	0
3479	IGF1	P05019	insulin-like growth factor 1 (somatomedin C)	Hemostasis; Metabolism of proteins; Signal Transduction	signaling molecule	C0032019	Pituitary Neoplasms	Neoplasms; Nervous System Diseases; Endocrine System Diseases	Neoplastic Process	D010911	null	disease	0.355955469	0.888888889	0.120814326	4	0
3479	IGF1	P05019	insulin-like growth factor 1 (somatomedin C)	Hemostasis; Metabolism of proteins; Signal Transduction	signaling molecule	C0010034	Corneal Diseases	Eye Diseases	Disease or Syndrome	D003316	null	group	0.355955469	0.888888889	0.12	1	0
3479	IGF1	P05019	insulin-like growth factor 1 (somatomedin C)	Hemostasis; Metabolism of proteins; Signal Transduction	signaling molecule	C0011303	Demyelinating Diseases	Nervous System Diseases	Disease or Syndrome	D003711	null	group	0.355955469	0.888888889	0.12	1	0
3479	IGF1	P05019	insulin-like growth factor 1 (somatomedin C)	Hemostasis; Metabolism of proteins; Signal Transduction	signaling molecule	C0019284	Diaphragmatic Hernia	Pathological Conditions, Signs and Symptoms	Anatomical Abnormality	D006548	null	disease	0.355955469	0.888888889	0.12	1	0
3479	IGF1	P05019	insulin-like growth factor 1 (somatomedin C)	Hemostasis; Metabolism of proteins; Signal Transduction	signaling molecule	C0027626	Neoplasm Invasiveness	Neoplasms; Pathological Conditions, Signs and Symptoms	Pathologic Function	D009361	null	phenotype	0.355955469	0.888888889	0.12	1	0
3479	IGF1	P05019	insulin-like growth factor 1 (somatomedin C)	Hemostasis; Metabolism of proteins; Signal Transduction	signaling molecule	C0041755	Adverse reaction to drug	Substance-Related Disorders	Injury or Poisoning	D064420	null	group	0.355955469	0.888888889	0.12	1	0
3479	IGF1	P05019	insulin-like growth factor 1 (somatomedin C)	Hemostasis; Metabolism of proteins; Signal Transduction	signaling molecule	C0853897	Diabetic Cardiomyopathies	Cardiovascular Diseases; Endocrine System Diseases	Disease or Syndrome	D058065	null	disease	0.355955469	0.888888889	0.12	1	0
3479	IGF1	P05019	insulin-like growth factor 1 (somatomedin C)	Hemostasis; Metabolism of proteins; Signal Transduction	signaling molecule	C1720887	Female Urogenital Diseases	Female Urogenital Diseases and Pregnancy Complications	Disease or Syndrome	D052776	null	group	0.355955469	0.888888889	0.12	1	0
3479	IGF1	P05019	insulin-like growth factor 1 (somatomedin C)	Hemostasis; Metabolism of proteins; Signal Transduction	signaling molecule	C0015934	Fetal Growth Retardation	Female Urogenital Diseases and Pregnancy Complications; Congenital, Hereditary, and Neonatal Diseases and Abnormalities; Pathological Conditions, Signs and Symptoms	Pathologic Function	D005317	null	phenotype	0.355955469	0.888888889	0.090182764	6	0
3479	IGF1	P05019	insulin-like growth factor 1 (somatomedin C)	Hemostasis; Metabolism of proteins; Signal Transduction	signaling molecule	C0035344	Retinopathy of Prematurity	Eye Diseases; Congenital, Hereditary, and Neonatal Diseases and Abnormalities	Disease or Syndrome	D012178	133780	disease	0.355955469	0.888888889	0.083995683	7	0
3479	IGF1	P05019	insulin-like growth factor 1 (somatomedin C)	Hemostasis; Metabolism of proteins; Signal Transduction	signaling molecule	C0007786	Brain Ischemia	Nervous System Diseases; Cardiovascular Diseases	Disease or Syndrome	D002545	null	disease	0.355955469	0.888888889	0.080542884	3	0
3479	IGF1	P05019	insulin-like growth factor 1 (somatomedin C)	Hemostasis; Metabolism of proteins; Signal Transduction	signaling molecule	C0282612	Prostatic Intraepithelial Neoplasias	Neoplasms	Neoplastic Process	D019048	null	disease	0.355955469	0.888888889	0.080542884	3	0
3479	IGF1	P05019	insulin-like growth factor 1 (somatomedin C)	Hemostasis; Metabolism of proteins; Signal Transduction	signaling molecule	C0011269	Dementia, Vascular	Nervous System Diseases; Cardiovascular Diseases; Mental Disorders	Disease or Syndrome	D015140	null	disease	0.355955469	0.888888889	0.080271442	2	0
3479	IGF1	P05019	insulin-like growth factor 1 (somatomedin C)	Hemostasis; Metabolism of proteins; Signal Transduction	signaling molecule	C1956089	Osteophyte	Musculoskeletal Diseases	Disease or Syndrome	D054850	null	disease	0.355955469	0.888888889	0.080271442	2	0
3479	IGF1	P05019	insulin-like growth factor 1 (somatomedin C)	Hemostasis; Metabolism of proteins; Signal Transduction	signaling molecule	C0011882	Diabetic Neuropathies	Nervous System Diseases; Endocrine System Diseases	Disease or Syndrome	D003929	null	disease	0.355955469	0.888888889	0.08	1	0
3479	IGF1	P05019	insulin-like growth factor 1 (somatomedin C)	Hemostasis; Metabolism of proteins; Signal Transduction	signaling molecule	C0020505	Hyperphagia	Pathological Conditions, Signs and Symptoms	Mental or Behavioral Dysfunction	D006963	null	disease	0.355955469	0.888888889	0.08	1	0
3479	IGF1	P05019	insulin-like growth factor 1 (somatomedin C)	Hemostasis; Metabolism of proteins; Signal Transduction	signaling molecule	C0021818	Intervertebral Disk Displacement	Musculoskeletal Diseases; Pathological Conditions, Signs and Symptoms	Disease or Syndrome	D007405	null	disease	0.355955469	0.888888889	0.08	1	0
3479	IGF1	P05019	insulin-like growth factor 1 (somatomedin C)	Hemostasis; Metabolism of proteins; Signal Transduction	signaling molecule	C0024636	Malocclusion	Stomatognathic Diseases	Anatomical Abnormality	D008310	null	disease	0.355955469	0.888888889	0.08	1	0
3479	IGF1	P05019	insulin-like growth factor 1 (somatomedin C)	Hemostasis; Metabolism of proteins; Signal Transduction	signaling molecule	C0085677	Alcoholic Neuropathy	Nervous System Diseases; Substance-Related Disorders	Disease or Syndrome	D020269	null	disease	0.355955469	0.888888889	0.08	1	0
3479	IGF1	P05019	insulin-like growth factor 1 (somatomedin C)	Hemostasis; Metabolism of proteins; Signal Transduction	signaling molecule	C0242231	Coronary Stenosis	Cardiovascular Diseases	Disease or Syndrome	D023921	null	disease	0.355955469	0.888888889	0.08	1	0
3479	IGF1	P05019	insulin-like growth factor 1 (somatomedin C)	Hemostasis; Metabolism of proteins; Signal Transduction	signaling molecule	C0376618	Endotoxemia	Bacterial Infections and Mycoses; Pathological Conditions, Signs and Symptoms	Finding	D019446	null	phenotype	0.355955469	0.888888889	0.08	1	0
3479	IGF1	P05019	insulin-like growth factor 1 (somatomedin C)	Hemostasis; Metabolism of proteins; Signal Transduction	signaling molecule	C0752308	Hypoxia-Ischemia, Brain	Nervous System Diseases; Cardiovascular Diseases	Disease or Syndrome	D020925	null	disease	0.355955469	0.888888889	0.08	1	0
3479	IGF1	P05019	insulin-like growth factor 1 (somatomedin C)	Hemostasis; Metabolism of proteins; Signal Transduction	signaling molecule	C0013336	Dwarfism	Musculoskeletal Diseases; Congenital, Hereditary, and Neonatal Diseases and Abnormalities; Endocrine System Diseases	Congenital Abnormality,Disease or Syndrome	D004392	null	disease	0.355955469	0.888888889	0.020010754	65	2
3479	IGF1	P05019	insulin-like growth factor 1 (somatomedin C)	Hemostasis; Metabolism of proteins; Signal Transduction	signaling molecule	C0271568	Laron Syndrome	Musculoskeletal Diseases; Congenital, Hereditary, and Neonatal Diseases and Abnormalities; Endocrine System Diseases	Disease or Syndrome	D046150	262500	disease	0.355955469	0.888888889	0.014310474	45	0
3479	IGF1	P05019	insulin-like growth factor 1 (somatomedin C)	Hemostasis; Metabolism of proteins; Signal Transduction	signaling molecule	C0023267	Fibroid Tumor	Neoplasms	Neoplastic Process	D007889	null	disease	0.355955469	0.888888889	0.014254393	17	1
3479	IGF1	P05019	insulin-like growth factor 1 (somatomedin C)	Hemostasis; Metabolism of proteins; Signal Transduction	signaling molecule	C0011884	Diabetic Retinopathy	Eye Diseases; Cardiovascular Diseases; Endocrine System Diseases	Disease or Syndrome	D003930	null	disease	0.355955469	0.888888889	0.011811416	6	0
3479	IGF1	P05019	insulin-like growth factor 1 (somatomedin C)	Hemostasis; Metabolism of proteins; Signal Transduction	signaling molecule	C0032002	Pituitary Diseases	Nervous System Diseases; Endocrine System Diseases	Disease or Syndrome	D010900	null	group	0.355955469	0.888888889	0.008143256	30	1
3479	IGF1	P05019	insulin-like growth factor 1 (somatomedin C)	Hemostasis; Metabolism of proteins; Signal Transduction	signaling molecule	C2937421	Prostatic Hyperplasia	Male Urogenital Diseases	Disease or Syndrome	D011470	null	disease	0.355955469	0.888888889	0.007815732	3	0
3479	IGF1	P05019	insulin-like growth factor 1 (somatomedin C)	Hemostasis; Metabolism of proteins; Signal Transduction	signaling molecule	C0032914	Pre-Eclampsia	Female Urogenital Diseases and Pregnancy Complications	Pathologic Function	D011225	189800	phenotype	0.355955469	0.888888889	0.007458414	3	0
3479	IGF1	P05019	insulin-like growth factor 1 (somatomedin C)	Hemostasis; Metabolism of proteins; Signal Transduction	signaling molecule	C0151526	Premature Birth	Female Urogenital Diseases and Pregnancy Complications	Finding	D047928	null	phenotype	0.355955469	0.888888889	0.007101096	3	0
3479	IGF1	P05019	insulin-like growth factor 1 (somatomedin C)	Hemostasis; Metabolism of proteins; Signal Transduction	signaling molecule	C0015544	Failure to Thrive	Pathological Conditions, Signs and Symptoms	Disease or Syndrome	D005183	null	disease	0.355955469	0.888888889	0.006243163	23	0
3479	IGF1	P05019	insulin-like growth factor 1 (somatomedin C)	Hemostasis; Metabolism of proteins; Signal Transduction	signaling molecule	C0878787	Growth failure	null	Disease or Syndrome	null	null	phenotype	0.355955469	0.888888889	0.006243163	23	0
3479	IGF1	P05019	insulin-like growth factor 1 (somatomedin C)	Hemostasis; Metabolism of proteins; Signal Transduction	signaling molecule	C0003130	Anoxia	Pathological Conditions, Signs and Symptoms	Pathologic Function	D000860	null	phenotype	0.355955469	0.888888889	0.0054487	2	0
3479	IGF1	P05019	insulin-like growth factor 1 (somatomedin C)	Hemostasis; Metabolism of proteins; Signal Transduction	signaling molecule	C0520679	Sleep Apnea, Obstructive	Respiratory Tract Diseases; Nervous System Diseases	Disease or Syndrome	D020181	107650	disease	0.355955469	0.888888889	0.0054487	2	0
3479	IGF1	P05019	insulin-like growth factor 1 (somatomedin C)	Hemostasis; Metabolism of proteins; Signal Transduction	signaling molecule	C0730345	Microalbuminuria	Male Urogenital Diseases; Female Urogenital Diseases and Pregnancy Complications; Pathological Conditions, Signs and Symptoms	Disease or Syndrome	null	null	disease	0.355955469	0.888888889	0.005276948	2	0
3479	IGF1	P05019	insulin-like growth factor 1 (somatomedin C)	Hemostasis; Metabolism of proteins; Signal Transduction	signaling molecule	C0018273	Growth Disorders	Pathological Conditions, Signs and Symptoms	Pathologic Function	D006130	null	group	0.355955469	0.888888889	0.005091382	2	0
3479	IGF1	P05019	insulin-like growth factor 1 (somatomedin C)	Hemostasis; Metabolism of proteins; Signal Transduction	signaling molecule	C0020507	Hyperplasia	Pathological Conditions, Signs and Symptoms	Pathologic Function	D006965	null	phenotype	0.355955469	0.888888889	0.005091382	2	0
3479	IGF1	P05019	insulin-like growth factor 1 (somatomedin C)	Hemostasis; Metabolism of proteins; Signal Transduction	signaling molecule	C0162429	Malnutrition	Nutritional and Metabolic Diseases	Disease or Syndrome	D044342	null	disease	0.355955469	0.888888889	0.004895885	9	0
3479	IGF1	P05019	insulin-like growth factor 1 (somatomedin C)	Hemostasis; Metabolism of proteins; Signal Transduction	signaling molecule	C0039590	Testicular Neoplasms	Neoplasms; Male Urogenital Diseases; Endocrine System Diseases	Neoplastic Process	D013736	null	disease	0.355955469	0.888888889	0.004734064	2	0
3479	IGF1	P05019	insulin-like growth factor 1 (somatomedin C)	Hemostasis; Metabolism of proteins; Signal Transduction	signaling molecule	C0235991	Small for gestational age (disorder)	null	Pathologic Function	null	null	phenotype	0.355955469	0.888888889	0.004734064	2	0
3479	IGF1	P05019	insulin-like growth factor 1 (somatomedin C)	Hemostasis; Metabolism of proteins; Signal Transduction	signaling molecule	C0518010	body mass	null	Finding	null	null	phenotype	0.355955469	0.888888889	0.004734064	2	0
3479	IGF1	P05019	insulin-like growth factor 1 (somatomedin C)	Hemostasis; Metabolism of proteins; Signal Transduction	signaling molecule	C0042133	Uterine Fibroids	Neoplasms	Neoplastic Process	D007889	150699	disease	0.355955469	0.888888889	0.00434307	16	0
3479	IGF1	P05019	insulin-like growth factor 1 (somatomedin C)	Hemostasis; Metabolism of proteins; Signal Transduction	signaling molecule	C0006625	Cachexia	Pathological Conditions, Signs and Symptoms	Sign or Symptom	D002100	null	phenotype	0.355955469	0.888888889	0.00408156	6	0
3479	IGF1	P05019	insulin-like growth factor 1 (somatomedin C)	Hemostasis; Metabolism of proteins; Signal Transduction	signaling molecule	C0027092	Myopia	Eye Diseases	Disease or Syndrome	D009216	null	disease	0.355955469	0.888888889	0.003724241	5	1
3479	IGF1	P05019	insulin-like growth factor 1 (somatomedin C)	Hemostasis; Metabolism of proteins; Signal Transduction	signaling molecule	C0010068	Coronary heart disease	Cardiovascular Diseases	Disease or Syndrome	D003327	null	disease	0.355955469	0.888888889	0.003538676	3	0
3479	IGF1	P05019	insulin-like growth factor 1 (somatomedin C)	Hemostasis; Metabolism of proteins; Signal Transduction	signaling molecule	C0007194	Hypertrophic Cardiomyopathy	Cardiovascular Diseases	Disease or Syndrome	D002312	null	disease	0.355955469	0.888888889	0.003267234	3	0
3479	IGF1	P05019	insulin-like growth factor 1 (somatomedin C)	Hemostasis; Metabolism of proteins; Signal Transduction	signaling molecule	C0524620	Metabolic Syndrome X	Nutritional and Metabolic Diseases	Disease or Syndrome	D024821	605552	disease	0.355955469	0.888888889	0.003267234	3	0
3479	IGF1	P05019	insulin-like growth factor 1 (somatomedin C)	Hemostasis; Metabolism of proteins; Signal Transduction	signaling molecule	C3714796	Isolated somatotropin deficiency	Musculoskeletal Diseases; Nervous System Diseases; Endocrine System Diseases	Disease or Syndrome	null	null	disease	0.355955469	0.888888889	0.003257302	12	0
3479	IGF1	P05019	insulin-like growth factor 1 (somatomedin C)	Hemostasis; Metabolism of proteins; Signal Transduction	signaling molecule	C0546837	Malignant neoplasm of esophagus	Neoplasms; Digestive System Diseases	Neoplastic Process	D004938	null	disease	0.355955469	0.888888889	0.003181358	4	0
3479	IGF1	P05019	insulin-like growth factor 1 (somatomedin C)	Hemostasis; Metabolism of proteins; Signal Transduction	signaling molecule	C0018799	Heart Diseases	Cardiovascular Diseases	Disease or Syndrome	D006331	null	group	0.355955469	0.888888889	0.002995792	2	0
3479	IGF1	P05019	insulin-like growth factor 1 (somatomedin C)	Hemostasis; Metabolism of proteins; Signal Transduction	signaling molecule	C0042373	Vascular Diseases	Cardiovascular Diseases	Disease or Syndrome	D014652	null	group	0.355955469	0.888888889	0.002995792	2	0
3479	IGF1	P05019	insulin-like growth factor 1 (somatomedin C)	Hemostasis; Metabolism of proteins; Signal Transduction	signaling molecule	C0206081	Hyperandrogenism	Male Urogenital Diseases; Female Urogenital Diseases and Pregnancy Complications; Congenital, Hereditary, and Neonatal Diseases and Abnormalities; Endocrine System Diseases	Disease or Syndrome	D017588	null	disease	0.355955469	0.888888889	0.002995792	2	0
3479	IGF1	P05019	insulin-like growth factor 1 (somatomedin C)	Hemostasis; Metabolism of proteins; Signal Transduction	signaling molecule	C0948089	Acute Coronary Syndrome	Cardiovascular Diseases	Disease or Syndrome	D054058	null	disease	0.355955469	0.888888889	0.002995792	2	0
3479	IGF1	P05019	insulin-like growth factor 1 (somatomedin C)	Hemostasis; Metabolism of proteins; Signal Transduction	signaling molecule	C0271561	Somatotropin deficiency	Musculoskeletal Diseases; Nervous System Diseases; Endocrine System Diseases	Disease or Syndrome	null	null	disease	0.355955469	0.888888889	0.002985861	11	0
3479	IGF1	P05019	insulin-like growth factor 1 (somatomedin C)	Hemostasis; Metabolism of proteins; Signal Transduction	signaling molecule	C0001122	Acidosis	Nutritional and Metabolic Diseases	Pathologic Function	D000138	null	phenotype	0.355955469	0.888888889	0.00272435	1	0
3479	IGF1	P05019	insulin-like growth factor 1 (somatomedin C)	Hemostasis; Metabolism of proteins; Signal Transduction	signaling molecule	C0003855	Arteriovenous fistula	Cardiovascular Diseases; Congenital, Hereditary, and Neonatal Diseases and Abnormalities; Pathological Conditions, Signs and Symptoms	Anatomical Abnormality	D001164	null	disease	0.355955469	0.888888889	0.00272435	1	0
3479	IGF1	P05019	insulin-like growth factor 1 (somatomedin C)	Hemostasis; Metabolism of proteins; Signal Transduction	signaling molecule	C0006144	Breast Cyst	Neoplasms; Skin and Connective Tissue Diseases	Acquired Abnormality	D047688	null	disease	0.355955469	0.888888889	0.00272435	1	0
3479	IGF1	P05019	insulin-like growth factor 1 (somatomedin C)	Hemostasis; Metabolism of proteins; Signal Transduction	signaling molecule	C0007273	Carotid Artery Diseases	Nervous System Diseases; Cardiovascular Diseases	Disease or Syndrome	D002340	null	group	0.355955469	0.888888889	0.00272435	1	0
3479	IGF1	P05019	insulin-like growth factor 1 (somatomedin C)	Hemostasis; Metabolism of proteins; Signal Transduction	signaling molecule	C0007789	Cerebral Palsy	Nervous System Diseases	Disease or Syndrome	D002547	null	disease	0.355955469	0.888888889	0.00272435	1	0
3479	IGF1	P05019	insulin-like growth factor 1 (somatomedin C)	Hemostasis; Metabolism of proteins; Signal Transduction	signaling molecule	C0011875	Diabetic Angiopathies	Cardiovascular Diseases; Endocrine System Diseases	Disease or Syndrome	D003925	null	disease	0.355955469	0.888888889	0.00272435	1	0
3479	IGF1	P05019	insulin-like growth factor 1 (somatomedin C)	Hemostasis; Metabolism of proteins; Signal Transduction	signaling molecule	C0016059	Fibrosis	Pathological Conditions, Signs and Symptoms	Pathologic Function	D005355	null	phenotype	0.355955469	0.888888889	0.00272435	1	0
3479	IGF1	P05019	insulin-like growth factor 1 (somatomedin C)	Hemostasis; Metabolism of proteins; Signal Transduction	signaling molecule	C0016412	Folic Acid Deficiency	Nutritional and Metabolic Diseases	Disease or Syndrome	D005494	null	disease	0.355955469	0.888888889	0.00272435	1	0
3479	IGF1	P05019	insulin-like growth factor 1 (somatomedin C)	Hemostasis; Metabolism of proteins; Signal Transduction	signaling molecule	C0020550	Hyperthyroidism	Endocrine System Diseases	Disease or Syndrome	D006980	null	disease	0.355955469	0.888888889	0.00272435	1	0
3479	IGF1	P05019	insulin-like growth factor 1 (somatomedin C)	Hemostasis; Metabolism of proteins; Signal Transduction	signaling molecule	C0029422	Osteochondrodysplasias	Musculoskeletal Diseases; Congenital, Hereditary, and Neonatal Diseases and Abnormalities	Congenital Abnormality	D010009	null	group	0.355955469	0.888888889	0.00272435	1	0
3479	IGF1	P05019	insulin-like growth factor 1 (somatomedin C)	Hemostasis; Metabolism of proteins; Signal Transduction	signaling molecule	C0032045	Placenta Disorders	Female Urogenital Diseases and Pregnancy Complications	Pathologic Function	D010922	null	group	0.355955469	0.888888889	0.00272435	1	0
3479	IGF1	P05019	insulin-like growth factor 1 (somatomedin C)	Hemostasis; Metabolism of proteins; Signal Transduction	signaling molecule	C0085278	Antiphospholipid Syndrome	Immune System Diseases	Disease or Syndrome	D016736	null	disease	0.355955469	0.888888889	0.00272435	1	0
3479	IGF1	P05019	insulin-like growth factor 1 (somatomedin C)	Hemostasis; Metabolism of proteins; Signal Transduction	signaling molecule	C0242656	Disease Progression	Pathological Conditions, Signs and Symptoms	Pathologic Function	D018450	null	phenotype	0.355955469	0.888888889	0.00272435	1	0
3479	IGF1	P05019	insulin-like growth factor 1 (somatomedin C)	Hemostasis; Metabolism of proteins; Signal Transduction	signaling molecule	C0342257	Complications of Diabetes Mellitus	Endocrine System Diseases	Pathologic Function	D048909	null	phenotype	0.355955469	0.888888889	0.00272435	1	0
3479	IGF1	P05019	insulin-like growth factor 1 (somatomedin C)	Hemostasis; Metabolism of proteins; Signal Transduction	signaling molecule	C0004763	Barrett Esophagus	Digestive System Diseases	Disease or Syndrome	D001471	614266	disease	0.355955469	0.888888889	0.002638474	2	1
3479	IGF1	P05019	insulin-like growth factor 1 (somatomedin C)	Hemostasis; Metabolism of proteins; Signal Transduction	signaling molecule	C0008312	Primary biliary cirrhosis	Digestive System Diseases	Disease or Syndrome	D008105	109720	disease	0.355955469	0.888888889	0.002638474	2	0
3479	IGF1	P05019	insulin-like growth factor 1 (somatomedin C)	Hemostasis; Metabolism of proteins; Signal Transduction	signaling molecule	C0009376	Colonic Polyps	Pathological Conditions, Signs and Symptoms	Anatomical Abnormality	D003111	null	disease	0.355955469	0.888888889	0.002638474	2	0
3479	IGF1	P05019	insulin-like growth factor 1 (somatomedin C)	Hemostasis; Metabolism of proteins; Signal Transduction	signaling molecule	C0013338	Pituitary dwarfism	Musculoskeletal Diseases; Nervous System Diseases; Endocrine System Diseases	Disease or Syndrome	D004393	null	disease	0.355955469	0.888888889	0.002442977	9	0
3479	IGF1	P05019	insulin-like growth factor 1 (somatomedin C)	Hemostasis; Metabolism of proteins; Signal Transduction	signaling molecule	C0020459	Hyperinsulinism	Nutritional and Metabolic Diseases	Disease or Syndrome	D006946	null	disease	0.355955469	0.888888889	0.002442977	9	0
3479	IGF1	P05019	insulin-like growth factor 1 (somatomedin C)	Hemostasis; Metabolism of proteins; Signal Transduction	signaling molecule	C0008495	Chorioamnionitis	Female Urogenital Diseases and Pregnancy Complications; Congenital, Hereditary, and Neonatal Diseases and Abnormalities	Pathologic Function	D002821	null	phenotype	0.355955469	0.888888889	0.002367032	1	0
3479	IGF1	P05019	insulin-like growth factor 1 (somatomedin C)	Hemostasis; Metabolism of proteins; Signal Transduction	signaling molecule	C0014868	Esophagitis	Digestive System Diseases	Disease or Syndrome	D004941	null	disease	0.355955469	0.888888889	0.002367032	1	0
3479	IGF1	P05019	insulin-like growth factor 1 (somatomedin C)	Hemostasis; Metabolism of proteins; Signal Transduction	signaling molecule	C0015929	Fetal Diseases	Female Urogenital Diseases and Pregnancy Complications; Congenital, Hereditary, and Neonatal Diseases and Abnormalities	Disease or Syndrome	D005315	null	group	0.355955469	0.888888889	0.002367032	1	0
3479	IGF1	P05019	insulin-like growth factor 1 (somatomedin C)	Hemostasis; Metabolism of proteins; Signal Transduction	signaling molecule	C0015944	Fetal Membranes, Premature Rupture	Female Urogenital Diseases and Pregnancy Complications	Pathologic Function	D005322	null	phenotype	0.355955469	0.888888889	0.002367032	1	0
3479	IGF1	P05019	insulin-like growth factor 1 (somatomedin C)	Hemostasis; Metabolism of proteins; Signal Transduction	signaling molecule	C0022876	Premature Obstetric Labor	Female Urogenital Diseases and Pregnancy Complications	Pathologic Function	D007752	null	phenotype	0.355955469	0.888888889	0.002367032	1	0
3479	IGF1	P05019	insulin-like growth factor 1 (somatomedin C)	Hemostasis; Metabolism of proteins; Signal Transduction	signaling molecule	C0024032	Low Birth Weights	null	Finding	D007230	null	phenotype	0.355955469	0.888888889	0.002367032	1	0
3479	IGF1	P05019	insulin-like growth factor 1 (somatomedin C)	Hemostasis; Metabolism of proteins; Signal Transduction	signaling molecule	C0024667	Animal Mammary Neoplasms	Neoplasms; Animal Diseases	Neoplastic Process	D015674	null	phenotype	0.355955469	0.888888889	0.002367032	1	0
3479	IGF1	P05019	insulin-like growth factor 1 (somatomedin C)	Hemostasis; Metabolism of proteins; Signal Transduction	signaling molecule	C0025568	Metaplasia	Pathological Conditions, Signs and Symptoms	Cell or Molecular Dysfunction	D008679	null	phenotype	0.355955469	0.888888889	0.002367032	1	0
3479	IGF1	P05019	insulin-like growth factor 1 (somatomedin C)	Hemostasis; Metabolism of proteins; Signal Transduction	signaling molecule	C0026857	Musculoskeletal Diseases	Musculoskeletal Diseases	Disease or Syndrome	D009140	null	group	0.355955469	0.888888889	0.002367032	1	0
3479	IGF1	P05019	insulin-like growth factor 1 (somatomedin C)	Hemostasis; Metabolism of proteins; Signal Transduction	signaling molecule	C0032964	Pregnancy Complications, Hematologic	Female Urogenital Diseases and Pregnancy Complications; Hemic and Lymphatic Diseases	Disease or Syndrome	D011250	null	phenotype	0.355955469	0.888888889	0.002367032	1	0
3479	IGF1	P05019	insulin-like growth factor 1 (somatomedin C)	Hemostasis; Metabolism of proteins; Signal Transduction	signaling molecule	C0034012	Delayed Puberty	Endocrine System Diseases	Pathologic Function	D011628	null	phenotype	0.355955469	0.888888889	0.002367032	1	1
3479	IGF1	P05019	insulin-like growth factor 1 (somatomedin C)	Hemostasis; Metabolism of proteins; Signal Transduction	signaling molecule	C0040128	Thyroid Diseases	Endocrine System Diseases	Disease or Syndrome	D013959	null	group	0.355955469	0.888888889	0.002367032	1	0
3479	IGF1	P05019	insulin-like growth factor 1 (somatomedin C)	Hemostasis; Metabolism of proteins; Signal Transduction	signaling molecule	C0042138	Uterine Neoplasms	Neoplasms; Female Urogenital Diseases and Pregnancy Complications	Neoplastic Process	D014594	null	disease	0.355955469	0.888888889	0.002367032	1	0
3479	IGF1	P05019	insulin-like growth factor 1 (somatomedin C)	Hemostasis; Metabolism of proteins; Signal Transduction	signaling molecule	C0398623	Thrombophilia	Hemic and Lymphatic Diseases	Disease or Syndrome	D019851	null	disease	0.355955469	0.888888889	0.002367032	1	1
3479	IGF1	P05019	insulin-like growth factor 1 (somatomedin C)	Hemostasis; Metabolism of proteins; Signal Transduction	signaling molecule	C0920269	Microsatellite Instability	Pathological Conditions, Signs and Symptoms	Pathologic Function	D053842	null	phenotype	0.355955469	0.888888889	0.002367032	1	0
3479	IGF1	P05019	insulin-like growth factor 1 (somatomedin C)	Hemostasis; Metabolism of proteins; Signal Transduction	signaling molecule	C2919032	Infection of amniotic sac and membranes, unspecified, unspecified trimester, not applicable or unspecified	null	Pathologic Function	null	null	phenotype	0.355955469	0.888888889	0.002367032	1	0
3479	IGF1	P05019	insulin-like growth factor 1 (somatomedin C)	Hemostasis; Metabolism of proteins; Signal Transduction	signaling molecule	C0020456	Hyperglycemia	Nutritional and Metabolic Diseases	Disease or Syndrome	D006943	null	disease	0.355955469	0.888888889	0.002171535	8	0
3479	IGF1	P05019	insulin-like growth factor 1 (somatomedin C)	Hemostasis; Metabolism of proteins; Signal Transduction	signaling molecule	C1846502	Mammographic Density	Neoplasms; Skin and Connective Tissue Diseases	Disease or Syndrome	C564595	607308	phenotype	0.355955469	0.888888889	0.002171535	8	0
3479	IGF1	P05019	insulin-like growth factor 1 (somatomedin C)	Hemostasis; Metabolism of proteins; Signal Transduction	signaling molecule	C0026850	Muscular Dystrophy	Musculoskeletal Diseases; Nervous System Diseases; Congenital, Hereditary, and Neonatal Diseases and Abnormalities	Congenital Abnormality,Disease or Syndrome	D009136	null	disease	0.355955469	0.888888889	0.001900093	7	0
3479	IGF1	P05019	insulin-like growth factor 1 (somatomedin C)	Hemostasis; Metabolism of proteins; Signal Transduction	signaling molecule	C0271650	Impaired glucose tolerance	Nutritional and Metabolic Diseases	Disease or Syndrome	D018149	null	phenotype	0.355955469	0.888888889	0.001900093	7	0
3479	IGF1	P05019	insulin-like growth factor 1 (somatomedin C)	Hemostasis; Metabolism of proteins; Signal Transduction	signaling molecule	C0022116	Ischemia	Pathological Conditions, Signs and Symptoms	Pathologic Function	D007511	null	phenotype	0.355955469	0.888888889	0.001628651	6	0
3479	IGF1	P05019	insulin-like growth factor 1 (somatomedin C)	Hemostasis; Metabolism of proteins; Signal Transduction	signaling molecule	C0041408	Turner Syndrome	Male Urogenital Diseases; Female Urogenital Diseases and Pregnancy Complications; Cardiovascular Diseases; Congenital, Hereditary, and Neonatal Diseases and Abnormalities; Endocrine System Diseases	Congenital Abnormality,Disease or Syndrome	D014424	null	disease	0.355955469	0.888888889	0.001628651	6	0
3479	IGF1	P05019	insulin-like growth factor 1 (somatomedin C)	Hemostasis; Metabolism of proteins; Signal Transduction	signaling molecule	C0010054	Coronary Arteriosclerosis	Cardiovascular Diseases	Disease or Syndrome	D003324	null	disease	0.355955469	0.888888889	0.001357209	5	0
3479	IGF1	P05019	insulin-like growth factor 1 (somatomedin C)	Hemostasis; Metabolism of proteins; Signal Transduction	signaling molecule	C0020676	Hypothyroidism	Endocrine System Diseases	Disease or Syndrome	D007037	null	disease	0.355955469	0.888888889	0.001357209	5	0
3479	IGF1	P05019	insulin-like growth factor 1 (somatomedin C)	Hemostasis; Metabolism of proteins; Signal Transduction	signaling molecule	C0022660	Kidney Failure, Acute	Male Urogenital Diseases; Female Urogenital Diseases and Pregnancy Complications	Disease or Syndrome	D058186	null	disease	0.355955469	0.888888889	0.001357209	5	0
3479	IGF1	P05019	insulin-like growth factor 1 (somatomedin C)	Hemostasis; Metabolism of proteins; Signal Transduction	signaling molecule	C0033860	Psoriasis	Skin and Connective Tissue Diseases	Disease or Syndrome	D011565	null	disease	0.355955469	0.888888889	0.001357209	5	0
3479	IGF1	P05019	insulin-like growth factor 1 (somatomedin C)	Hemostasis; Metabolism of proteins; Signal Transduction	signaling molecule	C0271183	Severe myopia	Eye Diseases	Disease or Syndrome	null	null	disease	0.355955469	0.888888889	0.001357209	5	0
3479	IGF1	P05019	insulin-like growth factor 1 (somatomedin C)	Hemostasis; Metabolism of proteins; Signal Transduction	signaling molecule	C0035309	Retinal Diseases	Eye Diseases	Disease or Syndrome	D012164	null	group	0.355955469	0.888888889	0.001085767	4	0
3479	IGF1	P05019	insulin-like growth factor 1 (somatomedin C)	Hemostasis; Metabolism of proteins; Signal Transduction	signaling molecule	C0035412	Rhabdomyosarcoma	Neoplasms	Neoplastic Process	D012208	null	disease	0.355955469	0.888888889	0.001085767	4	0
3479	IGF1	P05019	insulin-like growth factor 1 (somatomedin C)	Hemostasis; Metabolism of proteins; Signal Transduction	signaling molecule	C0036202	Sarcoidosis	Hemic and Lymphatic Diseases	Disease or Syndrome	D012507	null	disease	0.355955469	0.888888889	0.001085767	4	0
3479	IGF1	P05019	insulin-like growth factor 1 (somatomedin C)	Hemostasis; Metabolism of proteins; Signal Transduction	signaling molecule	C0175693	Russell-Silver syndrome	Musculoskeletal Diseases; Congenital, Hereditary, and Neonatal Diseases and Abnormalities	Disease or Syndrome	D056730	180860	disease	0.355955469	0.888888889	0.001085767	4	0
3479	IGF1	P05019	insulin-like growth factor 1 (somatomedin C)	Hemostasis; Metabolism of proteins; Signal Transduction	signaling molecule	C0265344	Donohue Syndrome	Musculoskeletal Diseases; Congenital, Hereditary, and Neonatal Diseases and Abnormalities; Nutritional and Metabolic Diseases; Endocrine System Diseases	Disease or Syndrome	D056731	246200	disease	0.355955469	0.888888889	0.001085767	4	0
3479	IGF1	P05019	insulin-like growth factor 1 (somatomedin C)	Hemostasis; Metabolism of proteins; Signal Transduction	signaling molecule	C0001144	Acne Vulgaris	Skin and Connective Tissue Diseases	Disease or Syndrome	D000152	null	disease	0.355955469	0.888888889	0.000814326	3	0
3479	IGF1	P05019	insulin-like growth factor 1 (somatomedin C)	Hemostasis; Metabolism of proteins; Signal Transduction	signaling molecule	C0011206	Delirium	Nervous System Diseases; Pathological Conditions, Signs and Symptoms; Behavior and Behavior Mechanisms; Mental Disorders	Mental or Behavioral Dysfunction	D003693	null	disease	0.355955469	0.888888889	0.000814326	3	0
3479	IGF1	P05019	insulin-like growth factor 1 (somatomedin C)	Hemostasis; Metabolism of proteins; Signal Transduction	signaling molecule	C0011265	Presenile dementia	Nervous System Diseases; Mental Disorders	Mental or Behavioral Dysfunction	D000544	null	disease	0.355955469	0.888888889	0.000814326	3	0
3479	IGF1	P05019	insulin-like growth factor 1 (somatomedin C)	Hemostasis; Metabolism of proteins; Signal Transduction	signaling molecule	C0022806	Kwashiorkor	Nutritional and Metabolic Diseases	Disease or Syndrome	D007732	null	disease	0.355955469	0.888888889	0.000814326	3	0
3479	IGF1	P05019	insulin-like growth factor 1 (somatomedin C)	Hemostasis; Metabolism of proteins; Signal Transduction	signaling molecule	C0025958	Microcephaly	Musculoskeletal Diseases; Nervous System Diseases; Congenital, Hereditary, and Neonatal Diseases and Abnormalities	Congenital Abnormality	D008831	null	disease	0.355955469	0.888888889	0.000814326	3	0
3479	IGF1	P05019	insulin-like growth factor 1 (somatomedin C)	Hemostasis; Metabolism of proteins; Signal Transduction	signaling molecule	C0030354	Papilloma	Neoplasms	Neoplastic Process	D010212	null	disease	0.355955469	0.888888889	0.000814326	3	0
3479	IGF1	P05019	insulin-like growth factor 1 (somatomedin C)	Hemostasis; Metabolism of proteins; Signal Transduction	signaling molecule	C0040137	Thyroid Nodule	Neoplasms; Endocrine System Diseases	Neoplastic Process	D016606	null	disease	0.355955469	0.888888889	0.000814326	3	0
3479	IGF1	P05019	insulin-like growth factor 1 (somatomedin C)	Hemostasis; Metabolism of proteins; Signal Transduction	signaling molecule	C0041341	Tuberous Sclerosis	Neoplasms; Nervous System Diseases; Congenital, Hereditary, and Neonatal Diseases and Abnormalities	Neoplastic Process	D014402	191100	disease	0.355955469	0.888888889	0.000814326	3	0
3479	IGF1	P05019	insulin-like growth factor 1 (somatomedin C)	Hemostasis; Metabolism of proteins; Signal Transduction	signaling molecule	C0162810	Cicatrix, Hypertrophic	Pathological Conditions, Signs and Symptoms	Acquired Abnormality	D017439	null	disease	0.355955469	0.888888889	0.000814326	3	0
3479	IGF1	P05019	insulin-like growth factor 1 (somatomedin C)	Hemostasis; Metabolism of proteins; Signal Transduction	signaling molecule	C0271695	Rabson-Mendenhall Syndrome	Musculoskeletal Diseases; Congenital, Hereditary, and Neonatal Diseases and Abnormalities; Nutritional and Metabolic Diseases; Endocrine System Diseases	Disease or Syndrome	D056731	262190	disease	0.355955469	0.888888889	0.000814326	3	0
3479	IGF1	P05019	insulin-like growth factor 1 (somatomedin C)	Hemostasis; Metabolism of proteins; Signal Transduction	signaling molecule	C0340288	Stable angina	Nervous System Diseases; Cardiovascular Diseases; Pathological Conditions, Signs and Symptoms	Disease or Syndrome	D060050	null	disease	0.355955469	0.888888889	0.000814326	3	0
3479	IGF1	P05019	insulin-like growth factor 1 (somatomedin C)	Hemostasis; Metabolism of proteins; Signal Transduction	signaling molecule	C0346302	Growth Hormone-Secreting Pituitary Adenoma	Neoplasms; Nervous System Diseases; Endocrine System Diseases	Neoplastic Process	D049912	null	disease	0.355955469	0.888888889	0.000814326	3	0
3479	IGF1	P05019	insulin-like growth factor 1 (somatomedin C)	Hemostasis; Metabolism of proteins; Signal Transduction	signaling molecule	C0432072	Dysmorphic features	null	Congenital Abnormality	null	null	disease	0.355955469	0.888888889	0.000814326	3	0
3479	IGF1	P05019	insulin-like growth factor 1 (somatomedin C)	Hemostasis; Metabolism of proteins; Signal Transduction	signaling molecule	C0702166	Acne	null	Disease or Syndrome	null	null	disease	0.355955469	0.888888889	0.000814326	3	0
3479	IGF1	P05019	insulin-like growth factor 1 (somatomedin C)	Hemostasis; Metabolism of proteins; Signal Transduction	signaling molecule	C1849157	Insulin-Like Growth Factor I, Resistance To	Congenital, Hereditary, and Neonatal Diseases and Abnormalities; Pathological Conditions, Signs and Symptoms	Disease or Syndrome	C564816	270450	disease	0.355955469	0.888888889	0.000814326	3	0
3479	IGF1	P05019	insulin-like growth factor 1 (somatomedin C)	Hemostasis; Metabolism of proteins; Signal Transduction	signaling molecule	C1849524	Pygmy (disorder)	null	Disease or Syndrome	null	265850	phenotype	0.355955469	0.888888889	0.000814326	3	0
3479	IGF1	P05019	insulin-like growth factor 1 (somatomedin C)	Hemostasis; Metabolism of proteins; Signal Transduction	signaling molecule	C0007785	Cerebral Infarction	Nervous System Diseases; Cardiovascular Diseases	Disease or Syndrome	D002544	601367	disease	0.355955469	0.888888889	0.000542884	2	0
3479	IGF1	P05019	insulin-like growth factor 1 (somatomedin C)	Hemostasis; Metabolism of proteins; Signal Transduction	signaling molecule	C0008479	Chondrosarcoma	Neoplasms	Neoplastic Process	D002813	215300	disease	0.355955469	0.888888889	0.000542884	2	0
3479	IGF1	P05019	insulin-like growth factor 1 (somatomedin C)	Hemostasis; Metabolism of proteins; Signal Transduction	signaling molecule	C0016034	Breast Fibrocystic Disease	Skin and Connective Tissue Diseases	Disease or Syndrome	D005348	null	disease	0.355955469	0.888888889	0.000542884	2	0
3479	IGF1	P05019	insulin-like growth factor 1 (somatomedin C)	Hemostasis; Metabolism of proteins; Signal Transduction	signaling molecule	C0016169	pathologic fistula	Pathological Conditions, Signs and Symptoms	Anatomical Abnormality	D005402	null	disease	0.355955469	0.888888889	0.000542884	2	0
3479	IGF1	P05019	insulin-like growth factor 1 (somatomedin C)	Hemostasis; Metabolism of proteins; Signal Transduction	signaling molecule	C0020217	Hydatidiform Mole	Neoplasms; Female Urogenital Diseases and Pregnancy Complications	Neoplastic Process	D006828	null	disease	0.355955469	0.888888889	0.000542884	2	0
3479	IGF1	P05019	insulin-like growth factor 1 (somatomedin C)	Hemostasis; Metabolism of proteins; Signal Transduction	signaling molecule	C0020514	Hyperprolactinemia	Nervous System Diseases; Endocrine System Diseases	Disease or Syndrome	D006966	615555	disease	0.355955469	0.888888889	0.000542884	2	0
3479	IGF1	P05019	insulin-like growth factor 1 (somatomedin C)	Hemostasis; Metabolism of proteins; Signal Transduction	signaling molecule	C0020619	Hypogonadism	Endocrine System Diseases	Disease or Syndrome	D007006	null	disease	0.355955469	0.888888889	0.000542884	2	0
3479	IGF1	P05019	insulin-like growth factor 1 (somatomedin C)	Hemostasis; Metabolism of proteins; Signal Transduction	signaling molecule	C0022548	Keloid	Skin and Connective Tissue Diseases; Pathological Conditions, Signs and Symptoms	Acquired Abnormality	D007627	null	disease	0.355955469	0.888888889	0.000542884	2	0
3479	IGF1	P05019	insulin-like growth factor 1 (somatomedin C)	Hemostasis; Metabolism of proteins; Signal Transduction	signaling molecule	C0023269	leiomyosarcoma	Neoplasms	Neoplastic Process	D007890	null	disease	0.355955469	0.888888889	0.000542884	2	0
3479	IGF1	P05019	insulin-like growth factor 1 (somatomedin C)	Hemostasis; Metabolism of proteins; Signal Transduction	signaling molecule	C0025362	Mental Retardation	Nervous System Diseases; Pathological Conditions, Signs and Symptoms; Behavior and Behavior Mechanisms; Mental Disorders	Mental or Behavioral Dysfunction	D008607	null	disease	0.355955469	0.888888889	0.000542884	2	0
3479	IGF1	P05019	insulin-like growth factor 1 (somatomedin C)	Hemostasis; Metabolism of proteins; Signal Transduction	signaling molecule	C0027868	Neuromuscular Diseases	Nervous System Diseases	Disease or Syndrome	D009468	null	group	0.355955469	0.888888889	0.000542884	2	0
3479	IGF1	P05019	insulin-like growth factor 1 (somatomedin C)	Hemostasis; Metabolism of proteins; Signal Transduction	signaling molecule	C0032584	polyps	Pathological Conditions, Signs and Symptoms	Anatomical Abnormality	D011127	null	phenotype	0.355955469	0.888888889	0.000542884	2	0
3479	IGF1	P05019	insulin-like growth factor 1 (somatomedin C)	Hemostasis; Metabolism of proteins; Signal Transduction	signaling molecule	C0032897	Prader-Willi Syndrome	Nervous System Diseases; Congenital, Hereditary, and Neonatal Diseases and Abnormalities; Nutritional and Metabolic Diseases	Congenital Abnormality	D011218	176270	disease	0.355955469	0.888888889	0.000542884	2	0
3479	IGF1	P05019	insulin-like growth factor 1 (somatomedin C)	Hemostasis; Metabolism of proteins; Signal Transduction	signaling molecule	C0035372	Rett Syndrome	Nervous System Diseases; Congenital, Hereditary, and Neonatal Diseases and Abnormalities	Disease or Syndrome	D015518	3,00,00,53,12,750	disease	0.355955469	0.888888889	0.000542884	2	0
3479	IGF1	P05019	insulin-like growth factor 1 (somatomedin C)	Hemostasis; Metabolism of proteins; Signal Transduction	signaling molecule	C0085207	Gestational Diabetes	Female Urogenital Diseases and Pregnancy Complications; Nutritional and Metabolic Diseases; Endocrine System Diseases	Pathologic Function	D016640	125851	disease	0.355955469	0.888888889	0.000542884	2	0
3479	IGF1	P05019	insulin-like growth factor 1 (somatomedin C)	Hemostasis; Metabolism of proteins; Signal Transduction	signaling molecule	C0085605	Liver Failure	Digestive System Diseases	Disease or Syndrome	D017093	null	disease	0.355955469	0.888888889	0.000542884	2	0
3479	IGF1	P05019	insulin-like growth factor 1 (somatomedin C)	Hemostasis; Metabolism of proteins; Signal Transduction	signaling molecule	C0085648	Synovial Cyst	Neoplasms	Disease or Syndrome	D013581	null	disease	0.355955469	0.888888889	0.000542884	2	0
3479	IGF1	P05019	insulin-like growth factor 1 (somatomedin C)	Hemostasis; Metabolism of proteins; Signal Transduction	signaling molecule	C0151514	Atrophic condition of skin	null	Disease or Syndrome	null	null	disease	0.355955469	0.888888889	0.000542884	2	0
3479	IGF1	P05019	insulin-like growth factor 1 (somatomedin C)	Hemostasis; Metabolism of proteins; Signal Transduction	signaling molecule	C0206062	Lung Diseases, Interstitial	Respiratory Tract Diseases	Disease or Syndrome	D017563	null	disease	0.355955469	0.888888889	0.000542884	2	0
3479	IGF1	P05019	insulin-like growth factor 1 (somatomedin C)	Hemostasis; Metabolism of proteins; Signal Transduction	signaling molecule	C0206093	Neuroectodermal Tumors	Neoplasms	Neoplastic Process	D017599	null	disease	0.355955469	0.888888889	0.000542884	2	0
3479	IGF1	P05019	insulin-like growth factor 1 (somatomedin C)	Hemostasis; Metabolism of proteins; Signal Transduction	signaling molecule	C0238402	Pycnodysostosis	Musculoskeletal Diseases; Congenital, Hereditary, and Neonatal Diseases and Abnormalities; Nutritional and Metabolic Diseases	Congenital Abnormality,Disease or Syndrome	D058631	265800	disease	0.355955469	0.888888889	0.000542884	2	0
3479	IGF1	P05019	insulin-like growth factor 1 (somatomedin C)	Hemostasis; Metabolism of proteins; Signal Transduction	signaling molecule	C0242343	Panhypopituitarism	null	Disease or Syndrome	C580003	262600	disease	0.355955469	0.888888889	0.000542884	2	0
3479	IGF1	P05019	insulin-like growth factor 1 (somatomedin C)	Hemostasis; Metabolism of proteins; Signal Transduction	signaling molecule	C0242350	Erectile dysfunction	Male Urogenital Diseases; Mental Disorders	Disease or Syndrome	D007172	null	disease	0.355955469	0.888888889	0.000542884	2	1
3479	IGF1	P05019	insulin-like growth factor 1 (somatomedin C)	Hemostasis; Metabolism of proteins; Signal Transduction	signaling molecule	C0271084	Exudative age-related macular degeneration	null	Disease or Syndrome	null	null	disease	0.355955469	0.888888889	0.000542884	2	0
3479	IGF1	P05019	insulin-like growth factor 1 (somatomedin C)	Hemostasis; Metabolism of proteins; Signal Transduction	signaling molecule	C0271547	Overproduction of growth hormone	null	Disease or Syndrome	null	null	disease	0.355955469	0.888888889	0.000542884	2	0
3479	IGF1	P05019	insulin-like growth factor 1 (somatomedin C)	Hemostasis; Metabolism of proteins; Signal Transduction	signaling molecule	C0279980	Extraosseous Ewings sarcoma-primitive neuroepithelial tumor	null	Neoplastic Process	null	null	disease	0.355955469	0.888888889	0.000542884	2	0
3479	IGF1	P05019	insulin-like growth factor 1 (somatomedin C)	Hemostasis; Metabolism of proteins; Signal Transduction	signaling molecule	C0333516	Tumor necrosis	null	Neoplastic Process	null	null	phenotype	0.355955469	0.888888889	0.000542884	2	0
3479	IGF1	P05019	insulin-like growth factor 1 (somatomedin C)	Hemostasis; Metabolism of proteins; Signal Transduction	signaling molecule	C0341439	Chronic liver disease	null	Disease or Syndrome	null	null	disease	0.355955469	0.888888889	0.000542884	2	0
3479	IGF1	P05019	insulin-like growth factor 1 (somatomedin C)	Hemostasis; Metabolism of proteins; Signal Transduction	signaling molecule	C0399526	Class III malocclusion	Stomatognathic Diseases	Congenital Abnormality	D008313	176700	disease	0.355955469	0.888888889	0.000542884	2	0
3479	IGF1	P05019	insulin-like growth factor 1 (somatomedin C)	Hemostasis; Metabolism of proteins; Signal Transduction	signaling molecule	C0403447	Chronic Kidney Insufficiency	Male Urogenital Diseases; Female Urogenital Diseases and Pregnancy Complications	Disease or Syndrome	D051436	null	disease	0.355955469	0.888888889	0.000542884	2	0
3479	IGF1	P05019	insulin-like growth factor 1 (somatomedin C)	Hemostasis; Metabolism of proteins; Signal Transduction	signaling molecule	C0410529	Hypochondroplasia (disorder)	Musculoskeletal Diseases; Congenital, Hereditary, and Neonatal Diseases and Abnormalities; Endocrine System Diseases	Congenital Abnormality	C562937	1,34,93,41,46,000	disease	0.355955469	0.888888889	0.000542884	2	0
3479	IGF1	P05019	insulin-like growth factor 1 (somatomedin C)	Hemostasis; Metabolism of proteins; Signal Transduction	signaling molecule	C0684337	Ewings sarcoma-primitive neuroectodermal tumor (PNET)	Neoplasms	Neoplastic Process	D018241	null	disease	0.355955469	0.888888889	0.000542884	2	0
3479	IGF1	P05019	insulin-like growth factor 1 (somatomedin C)	Hemostasis; Metabolism of proteins; Signal Transduction	signaling molecule	C0740391	Middle Cerebral Artery Occlusion	Nervous System Diseases; Cardiovascular Diseases	Acquired Abnormality	D020244	null	disease	0.355955469	0.888888889	0.000542884	2	0
3479	IGF1	P05019	insulin-like growth factor 1 (somatomedin C)	Hemostasis; Metabolism of proteins; Signal Transduction	signaling molecule	C0744483	growth hormone treatment	null	Disease or Syndrome	null	null	disease	0.355955469	0.888888889	0.000542884	2	0
3479	IGF1	P05019	insulin-like growth factor 1 (somatomedin C)	Hemostasis; Metabolism of proteins; Signal Transduction	signaling molecule	C0745744	End Stage Liver Disease	Digestive System Diseases	Disease or Syndrome	D058625	null	disease	0.355955469	0.888888889	0.000542884	2	0
3479	IGF1	P05019	insulin-like growth factor 1 (somatomedin C)	Hemostasis; Metabolism of proteins; Signal Transduction	signaling molecule	C0917798	Cerebral Ischemia	Nervous System Diseases; Cardiovascular Diseases	Disease or Syndrome	D002545	null	disease	0.355955469	0.888888889	0.000542884	2	0
3479	IGF1	P05019	insulin-like growth factor 1 (somatomedin C)	Hemostasis; Metabolism of proteins; Signal Transduction	signaling molecule	C1258666	Myxoid cyst	Neoplasms; Skin and Connective Tissue Diseases	Acquired Abnormality,Disease or Syndrome	D045888	null	disease	0.355955469	0.888888889	0.000542884	2	0
3479	IGF1	P05019	insulin-like growth factor 1 (somatomedin C)	Hemostasis; Metabolism of proteins; Signal Transduction	signaling molecule	C1384600	Systemic onset juvenile chronic arthritis	Musculoskeletal Diseases; Skin and Connective Tissue Diseases; Immune System Diseases	Disease or Syndrome	null	null	disease	0.355955469	0.888888889	0.000542884	2	0
3479	IGF1	P05019	insulin-like growth factor 1 (somatomedin C)	Hemostasis; Metabolism of proteins; Signal Transduction	signaling molecule	C1512981	Mammary Tumorigenesis	null	Neoplastic Process	null	null	phenotype	0.355955469	0.888888889	0.000542884	2	0
3479	IGF1	P05019	insulin-like growth factor 1 (somatomedin C)	Hemostasis; Metabolism of proteins; Signal Transduction	signaling molecule	C1519670	Tumor Angiogenesis	null	Neoplastic Process	null	null	phenotype	0.355955469	0.888888889	0.000542884	2	0
3479	IGF1	P05019	insulin-like growth factor 1 (somatomedin C)	Hemostasis; Metabolism of proteins; Signal Transduction	signaling molecule	C2986536	Bisphosphonate-associated osteonecrosis	Musculoskeletal Diseases; Stomatognathic Diseases; Pathological Conditions, Signs and Symptoms	Disease or Syndrome	D059266	null	disease	0.355955469	0.888888889	0.000542884	2	0
3479	IGF1	P05019	insulin-like growth factor 1 (somatomedin C)	Hemostasis; Metabolism of proteins; Signal Transduction	signaling molecule	C0001787	Osteoporosis, Age-Related	Musculoskeletal Diseases	Disease or Syndrome	D010024	null	disease	0.355955469	0.888888889	0.000271442	1	0
3479	IGF1	P05019	insulin-like growth factor 1 (somatomedin C)	Hemostasis; Metabolism of proteins; Signal Transduction	signaling molecule	C0001849	AIDS Dementia Complex	Virus Diseases; Nervous System Diseases; Immune System Diseases; Mental Disorders	Disease or Syndrome	D015526	null	disease	0.355955469	0.888888889	0.000271442	1	0
3479	IGF1	P05019	insulin-like growth factor 1 (somatomedin C)	Hemostasis; Metabolism of proteins; Signal Transduction	signaling molecule	C0002991	Cutaneous Fibrous Histiocytoma	Neoplasms	Neoplastic Process	D018219	null	disease	0.355955469	0.888888889	0.000271442	1	0
3479	IGF1	P05019	insulin-like growth factor 1 (somatomedin C)	Hemostasis; Metabolism of proteins; Signal Transduction	signaling molecule	C0003119	Anophthalmos	Eye Diseases; Congenital, Hereditary, and Neonatal Diseases and Abnormalities	Congenital Abnormality	D000853	null	disease	0.355955469	0.888888889	0.000271442	1	0
3479	IGF1	P05019	insulin-like growth factor 1 (somatomedin C)	Hemostasis; Metabolism of proteins; Signal Transduction	signaling molecule	C0003125	Anorexia Nervosa	Mental Disorders	Mental or Behavioral Dysfunction	D000856	null	disease	0.355955469	0.888888889	0.000271442	1	0
3479	IGF1	P05019	insulin-like growth factor 1 (somatomedin C)	Hemostasis; Metabolism of proteins; Signal Transduction	signaling molecule	C0003507	Aortic Valve Stenosis	Cardiovascular Diseases	Disease or Syndrome	D001024	614823	disease	0.355955469	0.888888889	0.000271442	1	0
3479	IGF1	P05019	insulin-like growth factor 1 (somatomedin C)	Hemostasis; Metabolism of proteins; Signal Transduction	signaling molecule	C0004134	Ataxia	Nervous System Diseases; Pathological Conditions, Signs and Symptoms	Sign or Symptom	D001259	null	phenotype	0.355955469	0.888888889	0.000271442	1	0
3479	IGF1	P05019	insulin-like growth factor 1 (somatomedin C)	Hemostasis; Metabolism of proteins; Signal Transduction	signaling molecule	C0005411	Biliary Atresia	Digestive System Diseases; Congenital, Hereditary, and Neonatal Diseases and Abnormalities	Congenital Abnormality,Disease or Syndrome	D001656	210500	disease	0.355955469	0.888888889	0.000271442	1	0
3479	IGF1	P05019	insulin-like growth factor 1 (somatomedin C)	Hemostasis; Metabolism of proteins; Signal Transduction	signaling molecule	C0007682	CNS disorder	Nervous System Diseases	Disease or Syndrome	D002493	null	group	0.355955469	0.888888889	0.000271442	1	0
3479	IGF1	P05019	insulin-like growth factor 1 (somatomedin C)	Hemostasis; Metabolism of proteins; Signal Transduction	signaling molecule	C0008449	Congenital anomaly of cartilage	Musculoskeletal Diseases; Nervous System Diseases; Congenital, Hereditary, and Neonatal Diseases and Abnormalities; Pathological Conditions, Signs and Symptoms	Disease or Syndrome	null	null	disease	0.355955469	0.888888889	0.000271442	1	0
3479	IGF1	P05019	insulin-like growth factor 1 (somatomedin C)	Hemostasis; Metabolism of proteins; Signal Transduction	signaling molecule	C0013911	Emaciation	Pathological Conditions, Signs and Symptoms	Sign or Symptom	D004614	null	phenotype	0.355955469	0.888888889	0.000271442	1	0
3479	IGF1	P05019	insulin-like growth factor 1 (somatomedin C)	Hemostasis; Metabolism of proteins; Signal Transduction	signaling molecule	C0014356	Enterocolitis	Digestive System Diseases	Disease or Syndrome	D004760	226150	disease	0.355955469	0.888888889	0.000271442	1	0
3479	IGF1	P05019	insulin-like growth factor 1 (somatomedin C)	Hemostasis; Metabolism of proteins; Signal Transduction	signaling molecule	C0014869	Peptic Esophagitis	Digestive System Diseases	Disease or Syndrome	D004942	null	disease	0.355955469	0.888888889	0.000271442	1	0
3479	IGF1	P05019	insulin-like growth factor 1 (somatomedin C)	Hemostasis; Metabolism of proteins; Signal Transduction	signaling molecule	C0015302	External exotoses	null	Disease or Syndrome	null	null	disease	0.355955469	0.888888889	0.000271442	1	0
3479	IGF1	P05019	insulin-like growth factor 1 (somatomedin C)	Hemostasis; Metabolism of proteins; Signal Transduction	signaling molecule	C0016667	Fragile X Syndrome	Nervous System Diseases; Congenital, Hereditary, and Neonatal Diseases and Abnormalities	Congenital Abnormality,Disease or Syndrome	D005600	300624	disease	0.355955469	0.888888889	0.000271442	1	0
3479	IGF1	P05019	insulin-like growth factor 1 (somatomedin C)	Hemostasis; Metabolism of proteins; Signal Transduction	signaling molecule	C0017525	Giant Cell Tumors	Neoplasms	Neoplastic Process	D005870	null	disease	0.355955469	0.888888889	0.000271442	1	0
3479	IGF1	P05019	insulin-like growth factor 1 (somatomedin C)	Hemostasis; Metabolism of proteins; Signal Transduction	signaling molecule	C0017601	Glaucoma	Eye Diseases	Disease or Syndrome	D005901	null	disease	0.355955469	0.888888889	0.000271442	1	0
3479	IGF1	P05019	insulin-like growth factor 1 (somatomedin C)	Hemostasis; Metabolism of proteins; Signal Transduction	signaling molecule	C0017667	Nodular glomerulosclerosis	Male Urogenital Diseases; Female Urogenital Diseases and Pregnancy Complications; Endocrine System Diseases	Disease or Syndrome	D003928	null	disease	0.355955469	0.888888889	0.000271442	1	0
3479	IGF1	P05019	insulin-like growth factor 1 (somatomedin C)	Hemostasis; Metabolism of proteins; Signal Transduction	signaling molecule	C0018023	Nodular Goiter	Endocrine System Diseases	Disease or Syndrome	D006044	null	disease	0.355955469	0.888888889	0.000271442	1	0
3479	IGF1	P05019	insulin-like growth factor 1 (somatomedin C)	Hemostasis; Metabolism of proteins; Signal Transduction	signaling molecule	C0018818	Ventricular Septal Defects	Cardiovascular Diseases; Congenital, Hereditary, and Neonatal Diseases and Abnormalities	Anatomical Abnormality	D006345	null	group	0.355955469	0.888888889	0.000271442	1	0
3479	IGF1	P05019	insulin-like growth factor 1 (somatomedin C)	Hemostasis; Metabolism of proteins; Signal Transduction	signaling molecule	C0020635	Hypopituitarism	Nervous System Diseases; Endocrine System Diseases	Disease or Syndrome	D007018	null	disease	0.355955469	0.888888889	0.000271442	1	0
3479	IGF1	P05019	insulin-like growth factor 1 (somatomedin C)	Hemostasis; Metabolism of proteins; Signal Transduction	signaling molecule	C0020877	Ileitis	Digestive System Diseases	Disease or Syndrome	D007079	null	disease	0.355955469	0.888888889	0.000271442	1	0
3479	IGF1	P05019	insulin-like growth factor 1 (somatomedin C)	Hemostasis; Metabolism of proteins; Signal Transduction	signaling molecule	C0023479	Acute myelomonocytic leukemia	Neoplasms	Neoplastic Process	D015479	null	disease	0.355955469	0.888888889	0.000271442	1	0
3479	IGF1	P05019	insulin-like growth factor 1 (somatomedin C)	Hemostasis; Metabolism of proteins; Signal Transduction	signaling molecule	C0023601	Leydig Cell Tumor	Neoplasms; Male Urogenital Diseases; Endocrine System Diseases	Neoplastic Process	D007984	null	disease	0.355955469	0.888888889	0.000271442	1	0
3479	IGF1	P05019	insulin-like growth factor 1 (somatomedin C)	Hemostasis; Metabolism of proteins; Signal Transduction	signaling molecule	C0023892	Biliary cirrhosis	Digestive System Diseases	Disease or Syndrome	D008105	null	disease	0.355955469	0.888888889	0.000271442	1	0
3479	IGF1	P05019	insulin-like growth factor 1 (somatomedin C)	Hemostasis; Metabolism of proteins; Signal Transduction	signaling molecule	C0024419	Waldenstrom Macroglobulinemia	Neoplasms; Cardiovascular Diseases; Hemic and Lymphatic Diseases; Immune System Diseases	Neoplastic Process	D008258	null	disease	0.355955469	0.888888889	0.000271442	1	0
3479	IGF1	P05019	insulin-like growth factor 1 (somatomedin C)	Hemostasis; Metabolism of proteins; Signal Transduction	signaling molecule	C0025945	Microangiopathy, Diabetic	Cardiovascular Diseases; Endocrine System Diseases	Disease or Syndrome	D003925	null	disease	0.355955469	0.888888889	0.000271442	1	0
3479	IGF1	P05019	insulin-like growth factor 1 (somatomedin C)	Hemostasis; Metabolism of proteins; Signal Transduction	signaling molecule	C0025990	Micrognathism	Musculoskeletal Diseases; Stomatognathic Diseases; Congenital, Hereditary, and Neonatal Diseases and Abnormalities	Congenital Abnormality	D008844	null	disease	0.355955469	0.888888889	0.000271442	1	0
3479	IGF1	P05019	insulin-like growth factor 1 (somatomedin C)	Hemostasis; Metabolism of proteins; Signal Transduction	signaling molecule	C0027121	Myositis	Musculoskeletal Diseases; Nervous System Diseases	Disease or Syndrome	D009220	160750	disease	0.355955469	0.888888889	0.000271442	1	0
3479	IGF1	P05019	insulin-like growth factor 1 (somatomedin C)	Hemostasis; Metabolism of proteins; Signal Transduction	signaling molecule	C0031511	Pheochromocytoma	Neoplasms	Neoplastic Process	D010673	6,02,69,01,85,47,06,08,00,00,00,00,00,00,000	disease	0.355955469	0.888888889	0.000271442	1	0
3479	IGF1	P05019	insulin-like growth factor 1 (somatomedin C)	Hemostasis; Metabolism of proteins; Signal Transduction	signaling molecule	C0032131	Plasmacytoma	Neoplasms; Immune System Diseases	Neoplastic Process	D010954	null	disease	0.355955469	0.888888889	0.000271442	1	0
3479	IGF1	P05019	insulin-like growth factor 1 (somatomedin C)	Hemostasis; Metabolism of proteins; Signal Transduction	signaling molecule	C0032962	Pregnancy Complications	Female Urogenital Diseases and Pregnancy Complications	Disease or Syndrome	D011248	null	group	0.355955469	0.888888889	0.000271442	1	0
3479	IGF1	P05019	insulin-like growth factor 1 (somatomedin C)	Hemostasis; Metabolism of proteins; Signal Transduction	signaling molecule	C0033046	Premenstrual syndrome	Pathological Conditions, Signs and Symptoms	Disease or Syndrome	D011293	null	disease	0.355955469	0.888888889	0.000271442	1	0
3479	IGF1	P05019	insulin-like growth factor 1 (somatomedin C)	Hemostasis; Metabolism of proteins; Signal Transduction	signaling molecule	C0033575	Prostatic Diseases	Male Urogenital Diseases	Disease or Syndrome	D011469	null	group	0.355955469	0.888888889	0.000271442	1	0
3479	IGF1	P05019	insulin-like growth factor 1 (somatomedin C)	Hemostasis; Metabolism of proteins; Signal Transduction	signaling molecule	C0034494	Rabies (disorder)	Virus Diseases	Disease or Syndrome	D011818	null	disease	0.355955469	0.888888889	0.000271442	1	0
3479	IGF1	P05019	insulin-like growth factor 1 (somatomedin C)	Hemostasis; Metabolism of proteins; Signal Transduction	signaling molecule	C0035078	Kidney Failure	Male Urogenital Diseases; Female Urogenital Diseases and Pregnancy Complications	Disease or Syndrome	D051437	null	disease	0.355955469	0.888888889	0.000271442	1	0
3479	IGF1	P05019	insulin-like growth factor 1 (somatomedin C)	Hemostasis; Metabolism of proteins; Signal Transduction	signaling molecule	C0035222	Respiratory Distress Syndrome, Adult	Respiratory Tract Diseases	Disease or Syndrome	D012128	null	disease	0.355955469	0.888888889	0.000271442	1	0
3479	IGF1	P05019	insulin-like growth factor 1 (somatomedin C)	Hemostasis; Metabolism of proteins; Signal Transduction	signaling molecule	C0035369	Retroviridae Infections	Virus Diseases	Disease or Syndrome	D012192	null	group	0.355955469	0.888888889	0.000271442	1	0
3479	IGF1	P05019	insulin-like growth factor 1 (somatomedin C)	Hemostasis; Metabolism of proteins; Signal Transduction	signaling molecule	C0036220	Kaposi Sarcoma	Virus Diseases; Neoplasms	Neoplastic Process	D012514	null	disease	0.355955469	0.888888889	0.000271442	1	0
3479	IGF1	P05019	insulin-like growth factor 1 (somatomedin C)	Hemostasis; Metabolism of proteins; Signal Transduction	signaling molecule	C0038013	Ankylosing spondylitis	Musculoskeletal Diseases	Disease or Syndrome	D013167	null	disease	0.355955469	0.888888889	0.000271442	1	0
3479	IGF1	P05019	insulin-like growth factor 1 (somatomedin C)	Hemostasis; Metabolism of proteins; Signal Transduction	signaling molecule	C0039446	Telangiectasis	Cardiovascular Diseases	Disease or Syndrome	D013684	null	disease	0.355955469	0.888888889	0.000271442	1	0
3479	IGF1	P05019	insulin-like growth factor 1 (somatomedin C)	Hemostasis; Metabolism of proteins; Signal Transduction	signaling molecule	C0039614	Tetanus	Bacterial Infections and Mycoses	Disease or Syndrome	D013742	null	disease	0.355955469	0.888888889	0.000271442	1	0
3479	IGF1	P05019	insulin-like growth factor 1 (somatomedin C)	Hemostasis; Metabolism of proteins; Signal Transduction	signaling molecule	C0043515	Zollinger-Ellison syndrome	Neoplasms; Digestive System Diseases	Disease or Syndrome	D015043	null	disease	0.355955469	0.888888889	0.000271442	1	0
3479	IGF1	P05019	insulin-like growth factor 1 (somatomedin C)	Hemostasis; Metabolism of proteins; Signal Transduction	signaling molecule	C0079588	Ichthyosis, X-Linked	Congenital, Hereditary, and Neonatal Diseases and Abnormalities; Skin and Connective Tissue Diseases; Nutritional and Metabolic Diseases	Disease or Syndrome	D016114	308100	disease	0.355955469	0.888888889	0.000271442	1	0
3479	IGF1	P05019	insulin-like growth factor 1 (somatomedin C)	Hemostasis; Metabolism of proteins; Signal Transduction	signaling molecule	C0085580	Essential Hypertension	Cardiovascular Diseases	Disease or Syndrome	C562386	145500	disease	0.355955469	0.888888889	0.000271442	1	0
3479	IGF1	P05019	insulin-like growth factor 1 (somatomedin C)	Hemostasis; Metabolism of proteins; Signal Transduction	signaling molecule	C0087012	Ataxia, Spinocerebellar	Nervous System Diseases; Congenital, Hereditary, and Neonatal Diseases and Abnormalities	Disease or Syndrome	D020754	null	disease	0.355955469	0.888888889	0.000271442	1	0
3479	IGF1	P05019	insulin-like growth factor 1 (somatomedin C)	Hemostasis; Metabolism of proteins; Signal Transduction	signaling molecule	C0149721	Left Ventricular Hypertrophy	Cardiovascular Diseases; Pathological Conditions, Signs and Symptoms	Disease or Syndrome	D017379	null	disease	0.355955469	0.888888889	0.000271442	1	0
3479	IGF1	P05019	insulin-like growth factor 1 (somatomedin C)	Hemostasis; Metabolism of proteins; Signal Transduction	signaling molecule	C0149939	Obstructive nephropathy	null	Disease or Syndrome	null	null	disease	0.355955469	0.888888889	0.000271442	1	0
3479	IGF1	P05019	insulin-like growth factor 1 (somatomedin C)	Hemostasis; Metabolism of proteins; Signal Transduction	signaling molecule	C0151468	Thyroid Gland Follicular Adenoma	Neoplasms; Endocrine System Diseases	Neoplastic Process	D013964	null	disease	0.355955469	0.888888889	0.000271442	1	0
3479	IGF1	P05019	insulin-like growth factor 1 (somatomedin C)	Hemostasis; Metabolism of proteins; Signal Transduction	signaling molecule	C0151814	Coronary Occlusion	Cardiovascular Diseases	Disease or Syndrome	D054059	null	disease	0.355955469	0.888888889	0.000271442	1	0
3479	IGF1	P05019	insulin-like growth factor 1 (somatomedin C)	Hemostasis; Metabolism of proteins; Signal Transduction	signaling molecule	C0152244	Bone Cysts, Aneurysmal	Neoplasms; Musculoskeletal Diseases	Disease or Syndrome	D017824	606179	disease	0.355955469	0.888888889	0.000271442	1	0
3479	IGF1	P05019	insulin-like growth factor 1 (somatomedin C)	Hemostasis; Metabolism of proteins; Signal Transduction	signaling molecule	C0153999	Benign neoplasm of uterus	null	Neoplastic Process	null	null	disease	0.355955469	0.888888889	0.000271442	1	0
3479	IGF1	P05019	insulin-like growth factor 1 (somatomedin C)	Hemostasis; Metabolism of proteins; Signal Transduction	signaling molecule	C0205647	Follicular adenoma	Neoplasms	Neoplastic Process	D000236	null	disease	0.355955469	0.888888889	0.000271442	1	0
3479	IGF1	P05019	insulin-like growth factor 1 (somatomedin C)	Hemostasis; Metabolism of proteins; Signal Transduction	signaling molecule	C0205734	Diabetes, Autoimmune	Nutritional and Metabolic Diseases; Endocrine System Diseases; Immune System Diseases	Disease or Syndrome	D003922	null	disease	0.355955469	0.888888889	0.000271442	1	0
3479	IGF1	P05019	insulin-like growth factor 1 (somatomedin C)	Hemostasis; Metabolism of proteins; Signal Transduction	signaling molecule	C0206633	Angiomyolipoma	Neoplasms	Neoplastic Process	D018207	null	disease	0.355955469	0.888888889	0.000271442	1	0
3479	IGF1	P05019	insulin-like growth factor 1 (somatomedin C)	Hemostasis; Metabolism of proteins; Signal Transduction	signaling molecule	C0206717	Olfactory Neuroblastoma	Neoplasms; Nervous System Diseases	Neoplastic Process	D018304	null	disease	0.355955469	0.888888889	0.000271442	1	0
3479	IGF1	P05019	insulin-like growth factor 1 (somatomedin C)	Hemostasis; Metabolism of proteins; Signal Transduction	signaling molecule	C0221002	Hyperparathyroidism, Primary	Endocrine System Diseases	Disease or Syndrome	D049950	null	disease	0.355955469	0.888888889	0.000271442	1	0
3479	IGF1	P05019	insulin-like growth factor 1 (somatomedin C)	Hemostasis; Metabolism of proteins; Signal Transduction	signaling molecule	C0231341	Premature aging syndrome	Pathological Conditions, Signs and Symptoms	Disease or Syndrome	D019588	null	disease	0.355955469	0.888888889	0.000271442	1	0
3479	IGF1	P05019	insulin-like growth factor 1 (somatomedin C)	Hemostasis; Metabolism of proteins; Signal Transduction	signaling molecule	C0234133	Extrapyramidal sign	Nervous System Diseases	Sign or Symptom	null	null	phenotype	0.355955469	0.888888889	0.000271442	1	0
3479	IGF1	P05019	insulin-like growth factor 1 (somatomedin C)	Hemostasis; Metabolism of proteins; Signal Transduction	signaling molecule	C0234233	Sore to touch	Nervous System Diseases; Pathological Conditions, Signs and Symptoms	Sign or Symptom	null	null	phenotype	0.355955469	0.888888889	0.000271442	1	0
3479	IGF1	P05019	insulin-like growth factor 1 (somatomedin C)	Hemostasis; Metabolism of proteins; Signal Transduction	signaling molecule	C0238033	Carcinoma of Male Breast	Neoplasms; Skin and Connective Tissue Diseases	Neoplastic Process	D018567	null	disease	0.355955469	0.888888889	0.000271442	1	0
3479	IGF1	P05019	insulin-like growth factor 1 (somatomedin C)	Hemostasis; Metabolism of proteins; Signal Transduction	signaling molecule	C0242787	Malignant neoplasm of male breast	null	Neoplastic Process	null	null	disease	0.355955469	0.888888889	0.000271442	1	0
3479	IGF1	P05019	insulin-like growth factor 1 (somatomedin C)	Hemostasis; Metabolism of proteins; Signal Transduction	signaling molecule	C0259779	Fibrous Dysplasia	null	Congenital Abnormality,Disease or Syndrome	null	null	disease	0.355955469	0.888888889	0.000271442	1	0
3479	IGF1	P05019	insulin-like growth factor 1 (somatomedin C)	Hemostasis; Metabolism of proteins; Signal Transduction	signaling molecule	C0266464	Polymicrogyria	Nervous System Diseases; Congenital, Hereditary, and Neonatal Diseases and Abnormalities	Congenital Abnormality,Disease or Syndrome	D065706	null	disease	0.355955469	0.888888889	0.000271442	1	0
3479	IGF1	P05019	insulin-like growth factor 1 (somatomedin C)	Hemostasis; Metabolism of proteins; Signal Transduction	signaling molecule	C0268243	Niemann-Pick Disease, Type B	Nervous System Diseases; Hemic and Lymphatic Diseases; Congenital, Hereditary, and Neonatal Diseases and Abnormalities; Nutritional and Metabolic Diseases	Disease or Syndrome	D052537	607616	disease	0.355955469	0.888888889	0.000271442	1	0
3479	IGF1	P05019	insulin-like growth factor 1 (somatomedin C)	Hemostasis; Metabolism of proteins; Signal Transduction	signaling molecule	C0271801	Central hypothyroidism	Endocrine System Diseases	Disease or Syndrome	null	null	disease	0.355955469	0.888888889	0.000271442	1	0
3479	IGF1	P05019	insulin-like growth factor 1 (somatomedin C)	Hemostasis; Metabolism of proteins; Signal Transduction	signaling molecule	C0278864	Growth Hormone-Producing Pituitary Gland Neoplasm	null	Neoplastic Process	null	null	disease	0.355955469	0.888888889	0.000271442	1	0
3479	IGF1	P05019	insulin-like growth factor 1 (somatomedin C)	Hemostasis; Metabolism of proteins; Signal Transduction	signaling molecule	C0279680	Transitional cell carcinoma of bladder	Neoplasms; Male Urogenital Diseases; Female Urogenital Diseases and Pregnancy Complications	Neoplastic Process	null	null	disease	0.355955469	0.888888889	0.000271442	1	0
3479	IGF1	P05019	insulin-like growth factor 1 (somatomedin C)	Hemostasis; Metabolism of proteins; Signal Transduction	signaling molecule	C0280280	stage, prostate cancer	null	Neoplastic Process	null	null	disease	0.355955469	0.888888889	0.000271442	1	1
3479	IGF1	P05019	insulin-like growth factor 1 (somatomedin C)	Hemostasis; Metabolism of proteins; Signal Transduction	signaling molecule	C0282606	Myomatous neoplasm	Neoplasms; Musculoskeletal Diseases	Neoplastic Process	D019042	null	disease	0.355955469	0.888888889	0.000271442	1	0
3479	IGF1	P05019	insulin-like growth factor 1 (somatomedin C)	Hemostasis; Metabolism of proteins; Signal Transduction	signaling molecule	C0312414	Menstrual spotting	Female Urogenital Diseases and Pregnancy Complications; Pathological Conditions, Signs and Symptoms	Sign or Symptom	null	null	phenotype	0.355955469	0.888888889	0.000271442	1	0
3479	IGF1	P05019	insulin-like growth factor 1 (somatomedin C)	Hemostasis; Metabolism of proteins; Signal Transduction	signaling molecule	C0334409	Leydig cell tumor, benign	null	Neoplastic Process	null	null	disease	0.355955469	0.888888889	0.000271442	1	0
3479	IGF1	P05019	insulin-like growth factor 1 (somatomedin C)	Hemostasis; Metabolism of proteins; Signal Transduction	signaling molecule	C0342527	Deficiency of testosterone biosynthesis	Endocrine System Diseases	Disease or Syndrome	null	null	disease	0.355955469	0.888888889	0.000271442	1	0
3479	IGF1	P05019	insulin-like growth factor 1 (somatomedin C)	Hemostasis; Metabolism of proteins; Signal Transduction	signaling molecule	C0345958	Large cell carcinoma of lung	null	Neoplastic Process	null	null	disease	0.355955469	0.888888889	0.000271442	1	0
3479	IGF1	P05019	insulin-like growth factor 1 (somatomedin C)	Hemostasis; Metabolism of proteins; Signal Transduction	signaling molecule	C0348374	Malignant neoplasm of central nervous system	Neoplasms; Nervous System Diseases	Neoplastic Process	null	null	disease	0.355955469	0.888888889	0.000271442	1	0
3479	IGF1	P05019	insulin-like growth factor 1 (somatomedin C)	Hemostasis; Metabolism of proteins; Signal Transduction	signaling molecule	C0349782	Ischemic cardiomyopathy	null	Disease or Syndrome	null	null	disease	0.355955469	0.888888889	0.000271442	1	0
3479	IGF1	P05019	insulin-like growth factor 1 (somatomedin C)	Hemostasis; Metabolism of proteins; Signal Transduction	signaling molecule	C0405581	Testicular dysfunction	Male Urogenital Diseases; Endocrine System Diseases	Disease or Syndrome	null	null	disease	0.355955469	0.888888889	0.000271442	1	0
3479	IGF1	P05019	insulin-like growth factor 1 (somatomedin C)	Hemostasis; Metabolism of proteins; Signal Transduction	signaling molecule	C0409952	Idiopathic osteoarthritis	Musculoskeletal Diseases	Disease or Syndrome	null	null	disease	0.355955469	0.888888889	0.000271442	1	0
3479	IGF1	P05019	insulin-like growth factor 1 (somatomedin C)	Hemostasis; Metabolism of proteins; Signal Transduction	signaling molecule	C0410158	Muscle damage	null	Acquired Abnormality	null	null	disease	0.355955469	0.888888889	0.000271442	1	0
3479	IGF1	P05019	insulin-like growth factor 1 (somatomedin C)	Hemostasis; Metabolism of proteins; Signal Transduction	signaling molecule	C0410533	Osteodysplasia	null	Congenital Abnormality	null	null	disease	0.355955469	0.888888889	0.000271442	1	0
3479	IGF1	P05019	insulin-like growth factor 1 (somatomedin C)	Hemostasis; Metabolism of proteins; Signal Transduction	signaling molecule	C0474853	Plasma cell tumor, malignant	null	Neoplastic Process	null	null	disease	0.355955469	0.888888889	0.000271442	1	0
3479	IGF1	P05019	insulin-like growth factor 1 (somatomedin C)	Hemostasis; Metabolism of proteins; Signal Transduction	signaling molecule	C0497406	Overweight	Pathological Conditions, Signs and Symptoms	Sign or Symptom	D050177	null	phenotype	0.355955469	0.888888889	0.000271442	1	0
3479	IGF1	P05019	insulin-like growth factor 1 (somatomedin C)	Hemostasis; Metabolism of proteins; Signal Transduction	signaling molecule	C0574769	Loss of scalp hair	Skin and Connective Tissue Diseases; Pathological Conditions, Signs and Symptoms	Sign or Symptom	null	null	phenotype	0.355955469	0.888888889	0.000271442	1	0
3479	IGF1	P05019	insulin-like growth factor 1 (somatomedin C)	Hemostasis; Metabolism of proteins; Signal Transduction	signaling molecule	C0677659	Gastro-esophageal reflux disease with esophagitis	Digestive System Diseases	Disease or Syndrome	null	null	disease	0.355955469	0.888888889	0.000271442	1	0
3479	IGF1	P05019	insulin-like growth factor 1 (somatomedin C)	Hemostasis; Metabolism of proteins; Signal Transduction	signaling molecule	C0677932	Progressive Neoplastic Disease	null	Neoplastic Process	null	null	phenotype	0.355955469	0.888888889	0.000271442	1	0
3479	IGF1	P05019	insulin-like growth factor 1 (somatomedin C)	Hemostasis; Metabolism of proteins; Signal Transduction	signaling molecule	C0699893	Skin carcinoma	Neoplasms	Neoplastic Process	null	null	disease	0.355955469	0.888888889	0.000271442	1	0
3479	IGF1	P05019	insulin-like growth factor 1 (somatomedin C)	Hemostasis; Metabolism of proteins; Signal Transduction	signaling molecule	C0742035	Cerebellar lesion NOS	null	Disease or Syndrome	null	null	disease	0.355955469	0.888888889	0.000271442	1	0
3479	IGF1	P05019	insulin-like growth factor 1 (somatomedin C)	Hemostasis; Metabolism of proteins; Signal Transduction	signaling molecule	C0752347	Lewy Body Disease	Nervous System Diseases; Mental Disorders	Disease or Syndrome	D020961	1,27,75,01,63,890	disease	0.355955469	0.888888889	0.000271442	1	0
3479	IGF1	P05019	insulin-like growth factor 1 (somatomedin C)	Hemostasis; Metabolism of proteins; Signal Transduction	signaling molecule	C0853662	Oestrogen deficiency	null	Disease or Syndrome	null	null	disease	0.355955469	0.888888889	0.000271442	1	0
3479	IGF1	P05019	insulin-like growth factor 1 (somatomedin C)	Hemostasis; Metabolism of proteins; Signal Transduction	signaling molecule	C0853892	Catabolic state	null	Disease or Syndrome	null	null	phenotype	0.355955469	0.888888889	0.000271442	1	0
3479	IGF1	P05019	insulin-like growth factor 1 (somatomedin C)	Hemostasis; Metabolism of proteins; Signal Transduction	signaling molecule	C0856742	Post MI	null	Disease or Syndrome	null	null	phenotype	0.355955469	0.888888889	0.000271442	1	0
3479	IGF1	P05019	insulin-like growth factor 1 (somatomedin C)	Hemostasis; Metabolism of proteins; Signal Transduction	signaling molecule	C0878500	Intraepithelial Neoplasia	Neoplasms	Neoplastic Process	D002278	null	disease	0.355955469	0.888888889	0.000271442	1	0
3479	IGF1	P05019	insulin-like growth factor 1 (somatomedin C)	Hemostasis; Metabolism of proteins; Signal Transduction	signaling molecule	C0878683	Pituitary Dwarfism Type 3	null	Disease or Syndrome	C563172	262600	disease	0.355955469	0.888888889	0.000271442	1	0
3479	IGF1	P05019	insulin-like growth factor 1 (somatomedin C)	Hemostasis; Metabolism of proteins; Signal Transduction	signaling molecule	C0948008	Ischemic stroke	Nervous System Diseases; Cardiovascular Diseases	Disease or Syndrome	null	601367	disease	0.355955469	0.888888889	0.000271442	1	0
3479	IGF1	P05019	insulin-like growth factor 1 (somatomedin C)	Hemostasis; Metabolism of proteins; Signal Transduction	signaling molecule	C1136085	Monoclonal Gammapathies	Hemic and Lymphatic Diseases; Immune System Diseases	Neoplastic Process	D010265	null	disease	0.355955469	0.888888889	0.000271442	1	0
3479	IGF1	P05019	insulin-like growth factor 1 (somatomedin C)	Hemostasis; Metabolism of proteins; Signal Transduction	signaling molecule	C1260922	Abnormal breathing	Respiratory Tract Diseases; Pathological Conditions, Signs and Symptoms	Finding	null	null	phenotype	0.355955469	0.888888889	0.000271442	1	0
3479	IGF1	P05019	insulin-like growth factor 1 (somatomedin C)	Hemostasis; Metabolism of proteins; Signal Transduction	signaling molecule	C1281429	Exogenous obesity	null	Disease or Syndrome	null	null	disease	0.355955469	0.888888889	0.000271442	1	0
3479	IGF1	P05019	insulin-like growth factor 1 (somatomedin C)	Hemostasis; Metabolism of proteins; Signal Transduction	signaling molecule	C1301700	Cardiovascular morbidity	null	Disease or Syndrome	null	null	phenotype	0.355955469	0.888888889	0.000271442	1	0
3479	IGF1	P05019	insulin-like growth factor 1 (somatomedin C)	Hemostasis; Metabolism of proteins; Signal Transduction	signaling molecule	C1333600	Hereditary Malignant Neoplasm	null	Neoplastic Process	null	null	disease	0.355955469	0.888888889	0.000271442	1	0
3479	IGF1	P05019	insulin-like growth factor 1 (somatomedin C)	Hemostasis; Metabolism of proteins; Signal Transduction	signaling molecule	C1333990	Hereditary Nonpolyposis Colorectal Cancer	Neoplasms; Digestive System Diseases; Congenital, Hereditary, and Neonatal Diseases and Abnormalities; Nutritional and Metabolic Diseases	Neoplastic Process	D003123	null	disease	0.355955469	0.888888889	0.000271442	1	0
3479	IGF1	P05019	insulin-like growth factor 1 (somatomedin C)	Hemostasis; Metabolism of proteins; Signal Transduction	signaling molecule	C1334620	Malignant Smooth Muscle Neoplasm	null	Neoplastic Process	null	null	disease	0.355955469	0.888888889	0.000271442	1	0
3479	IGF1	P05019	insulin-like growth factor 1 (somatomedin C)	Hemostasis; Metabolism of proteins; Signal Transduction	signaling molecule	C1335392	Pericytic Neoplasm	null	Neoplastic Process	null	null	disease	0.355955469	0.888888889	0.000271442	1	0
3479	IGF1	P05019	insulin-like growth factor 1 (somatomedin C)	Hemostasis; Metabolism of proteins; Signal Transduction	signaling molecule	C1337013	Differentiated Thyroid Gland Carcinoma	null	Neoplastic Process	null	null	disease	0.355955469	0.888888889	0.000271442	1	0
3479	IGF1	P05019	insulin-like growth factor 1 (somatomedin C)	Hemostasis; Metabolism of proteins; Signal Transduction	signaling molecule	C1384584	Generalized osteoarthritis	null	Disease or Syndrome	null	null	disease	0.355955469	0.888888889	0.000271442	1	0
3479	IGF1	P05019	insulin-like growth factor 1 (somatomedin C)	Hemostasis; Metabolism of proteins; Signal Transduction	signaling molecule	C1397307	Cardiac fibrosis	null	Disease or Syndrome	null	null	disease	0.355955469	0.888888889	0.000271442	1	0
3479	IGF1	P05019	insulin-like growth factor 1 (somatomedin C)	Hemostasis; Metabolism of proteins; Signal Transduction	signaling molecule	C1443296	Axial myopia	Eye Diseases	Disease or Syndrome	null	null	disease	0.355955469	0.888888889	0.000271442	1	0
3479	IGF1	P05019	insulin-like growth factor 1 (somatomedin C)	Hemostasis; Metabolism of proteins; Signal Transduction	signaling molecule	C1509147	Histiocytoma	Neoplasms	Neoplastic Process	D051642	null	disease	0.355955469	0.888888889	0.000271442	1	0
3479	IGF1	P05019	insulin-like growth factor 1 (somatomedin C)	Hemostasis; Metabolism of proteins; Signal Transduction	signaling molecule	C1658953	tumor vasculature	null	Neoplastic Process	null	null	phenotype	0.355955469	0.888888889	0.000271442	1	0
3479	IGF1	P05019	insulin-like growth factor 1 (somatomedin C)	Hemostasis; Metabolism of proteins; Signal Transduction	signaling molecule	C1838100	MATURITY-ONSET DIABETES OF THE YOUNG, TYPE 3 (disorder)	Nutritional and Metabolic Diseases; Endocrine System Diseases	Disease or Syndrome	C563933	600496	disease	0.355955469	0.888888889	0.000271442	1	0
3479	IGF1	P05019	insulin-like growth factor 1 (somatomedin C)	Hemostasis; Metabolism of proteins; Signal Transduction	signaling molecule	C1855900	HYPERTRICHOSIS, CONGENITAL GENERALIZED	Congenital, Hereditary, and Neonatal Diseases and Abnormalities; Skin and Connective Tissue Diseases	Disease or Syndrome	C538388	307150	disease	0.355955469	0.888888889	0.000271442	1	0
3479	IGF1	P05019	insulin-like growth factor 1 (somatomedin C)	Hemostasis; Metabolism of proteins; Signal Transduction	signaling molecule	C1859974	GLUCOCORTICOID DEFICIENCY 1	Congenital, Hereditary, and Neonatal Diseases and Abnormalities; Nutritional and Metabolic Diseases; Endocrine System Diseases	Disease or Syndrome	C565974	202200	disease	0.355955469	0.888888889	0.000271442	1	0
3479	IGF1	P05019	insulin-like growth factor 1 (somatomedin C)	Hemostasis; Metabolism of proteins; Signal Transduction	signaling molecule	C1864356	ACROMESOMELIC DYSPLASIA, MAROTEAUX TYPE	Musculoskeletal Diseases	Disease or Syndrome	C535661	602875	disease	0.355955469	0.888888889	0.000271442	1	0
3479	IGF1	P05019	insulin-like growth factor 1 (somatomedin C)	Hemostasis; Metabolism of proteins; Signal Transduction	signaling molecule	C1959632	Plasma Cell Neoplasm	Neoplasms	Neoplastic Process	D054219	null	disease	0.355955469	0.888888889	0.000271442	1	0
3479	IGF1	P05019	insulin-like growth factor 1 (somatomedin C)	Hemostasis; Metabolism of proteins; Signal Transduction	signaling molecule	C1970109	AROMATASE EXCESS SYNDROME	Male Urogenital Diseases; Female Urogenital Diseases and Pregnancy Complications; Congenital, Hereditary, and Neonatal Diseases and Abnormalities; Skin and Connective Tissue Diseases; Nutritional and Metabolic Diseases; Endocrine System Diseases	Disease or Syndrome	C000591739	139300	disease	0.355955469	0.888888889	0.000271442	1	0
3479	IGF1	P05019	insulin-like growth factor 1 (somatomedin C)	Hemostasis; Metabolism of proteins; Signal Transduction	signaling molecule	C1971021	Potassium depletion	null	Disease or Syndrome	null	null	disease	0.355955469	0.888888889	0.000271442	1	0
3479	IGF1	P05019	insulin-like growth factor 1 (somatomedin C)	Hemostasis; Metabolism of proteins; Signal Transduction	signaling molecule	C1998083	Inflammatory acne	null	Disease or Syndrome	null	null	disease	0.355955469	0.888888889	0.000271442	1	0
3479	IGF1	P05019	insulin-like growth factor 1 (somatomedin C)	Hemostasis; Metabolism of proteins; Signal Transduction	signaling molecule	C2242826	Myeloblastic leukemia	null	Neoplastic Process	null	null	disease	0.355955469	0.888888889	0.000271442	1	0
3479	IGF1	P05019	insulin-like growth factor 1 (somatomedin C)	Hemostasis; Metabolism of proteins; Signal Transduction	signaling molecule	C2362324	Pediatric Obesity	Nutritional and Metabolic Diseases; Pathological Conditions, Signs and Symptoms	Disease or Syndrome	D063766	null	disease	0.355955469	0.888888889	0.000271442	1	0
3479	IGF1	P05019	insulin-like growth factor 1 (somatomedin C)	Hemostasis; Metabolism of proteins; Signal Transduction	signaling molecule	C2936179	Obesity, Visceral	Nutritional and Metabolic Diseases	Sign or Symptom	D056128	null	phenotype	0.355955469	0.888888889	0.000271442	1	0
3479	IGF1	P05019	insulin-like growth factor 1 (somatomedin C)	Hemostasis; Metabolism of proteins; Signal Transduction	signaling molecule	C3272363	Ischemic Cerebrovascular Accident	null	Disease or Syndrome	null	null	disease	0.355955469	0.888888889	0.000271442	1	0
3479	IGF1	P05019	insulin-like growth factor 1 (somatomedin C)	Hemostasis; Metabolism of proteins; Signal Transduction	signaling molecule	C3273019	Early Hepatocellular Carcinoma	null	Neoplastic Process	null	null	disease	0.355955469	0.888888889	0.000271442	1	0
3479	IGF1	P05019	insulin-like growth factor 1 (somatomedin C)	Hemostasis; Metabolism of proteins; Signal Transduction	signaling molecule	C3463897	HYDATIDIFORM MOLE, RECURRENT, 1	Neoplasms; Female Urogenital Diseases and Pregnancy Complications	Disease or Syndrome	null	231090	disease	0.355955469	0.888888889	0.000271442	1	0
3479	IGF1	P05019	insulin-like growth factor 1 (somatomedin C)	Hemostasis; Metabolism of proteins; Signal Transduction	signaling molecule	C3539781	Progressive cGVHD	null	Disease or Syndrome	null	null	disease	0.355955469	0.888888889	0.000271442	1	0
3479	IGF1	P05019	insulin-like growth factor 1 (somatomedin C)	Hemostasis; Metabolism of proteins; Signal Transduction	signaling molecule	C3714506	Meckel syndrome type 1	Respiratory Tract Diseases; Otorhinolaryngologic Diseases; Nervous System Diseases; Male Urogenital Diseases; Female Urogenital Diseases and Pregnancy Complications; Congenital, Hereditary, and Neonatal Diseases and Abnormalities; Pathological Conditions, Signs and Symptoms	Disease or Syndrome	C536133	249000	disease	0.355955469	0.888888889	0.000271442	1	0
3479	IGF1	P05019	insulin-like growth factor 1 (somatomedin C)	Hemostasis; Metabolism of proteins; Signal Transduction	signaling molecule	C3714534	dowling-degos disease	Congenital, Hereditary, and Neonatal Diseases and Abnormalities; Skin and Connective Tissue Diseases	Disease or Syndrome	C562924	179850	disease	0.355955469	0.888888889	0.000271442	1	0
3673	ITGA2	P17301	integrin, alpha 2 (CD49B, alpha 2 subunit of VLA-2 receptor)	Developmental Biology; Extracellular matrix organization; Hemostasis	null	C0017639	Gliosis	Pathological Conditions, Signs and Symptoms	Pathologic Function	D005911	null	phenotype	0.527492299	0.740740741	0.12	1	0
3673	ITGA2	P17301	integrin, alpha 2 (CD49B, alpha 2 subunit of VLA-2 receptor)	Developmental Biology; Extracellular matrix organization; Hemostasis	null	C0035328	Retinal Vein Occlusion	Eye Diseases; Cardiovascular Diseases	Disease or Syndrome	D012170	null	disease	0.527492299	0.740740741	0.12	1	0
3673	ITGA2	P17301	integrin, alpha 2 (CD49B, alpha 2 subunit of VLA-2 receptor)	Developmental Biology; Extracellular matrix organization; Hemostasis	null	C0032051	Placental Insufficiency	Female Urogenital Diseases and Pregnancy Complications	Disease or Syndrome	D010927	null	disease	0.527492299	0.740740741	0.08	1	0
3673	ITGA2	P17301	integrin, alpha 2 (CD49B, alpha 2 subunit of VLA-2 receptor)	Developmental Biology; Extracellular matrix organization; Hemostasis	null	C0040053	Thrombosis	Cardiovascular Diseases	Pathologic Function	D013927	null	phenotype	0.527492299	0.740740741	0.015274147	6	0
3673	ITGA2	P17301	integrin, alpha 2 (CD49B, alpha 2 subunit of VLA-2 receptor)	Developmental Biology; Extracellular matrix organization; Hemostasis	null	C0035326	Retinal vascular occlusion	Eye Diseases; Cardiovascular Diseases	Disease or Syndrome	null	null	disease	0.527492299	0.740740741	0.007101096	3	0
3673	ITGA2	P17301	integrin, alpha 2 (CD49B, alpha 2 subunit of VLA-2 receptor)	Developmental Biology; Extracellular matrix organization; Hemostasis	null	C0333186	Restenosis	null	Acquired Abnormality	null	null	disease	0.527492299	0.740740741	0.007101096	3	0
3673	ITGA2	P17301	integrin, alpha 2 (CD49B, alpha 2 subunit of VLA-2 receptor)	Developmental Biology; Extracellular matrix organization; Hemostasis	null	C0004238	Atrial Fibrillation	Cardiovascular Diseases; Pathological Conditions, Signs and Symptoms	Disease or Syndrome	D001281	null	disease	0.527492299	0.740740741	0.005091382	1	0
3673	ITGA2	P17301	integrin, alpha 2 (CD49B, alpha 2 subunit of VLA-2 receptor)	Developmental Biology; Extracellular matrix organization; Hemostasis	null	C0019087	Hemorrhagic Disorders	Hemic and Lymphatic Diseases	Disease or Syndrome	D006474	null	group	0.527492299	0.740740741	0.004734064	2	0
3673	ITGA2	P17301	integrin, alpha 2 (CD49B, alpha 2 subunit of VLA-2 receptor)	Developmental Biology; Extracellular matrix organization; Hemostasis	null	C0040034	Thrombocytopenia	Hemic and Lymphatic Diseases	Finding	D013921	null	phenotype	0.527492299	0.740740741	0.004734064	2	0
3673	ITGA2	P17301	integrin, alpha 2 (CD49B, alpha 2 subunit of VLA-2 receptor)	Developmental Biology; Extracellular matrix organization; Hemostasis	null	C0085298	Sudden Cardiac Death	Cardiovascular Diseases; Pathological Conditions, Signs and Symptoms	Pathologic Function	D016757	115080	phenotype	0.527492299	0.740740741	0.004734064	2	0
3673	ITGA2	P17301	integrin, alpha 2 (CD49B, alpha 2 subunit of VLA-2 receptor)	Developmental Biology; Extracellular matrix organization; Hemostasis	null	C1861172	Venous Thromboembolism	Cardiovascular Diseases	Pathologic Function	D054556	188050	phenotype	0.527492299	0.740740741	0.004734064	2	0
3673	ITGA2	P17301	integrin, alpha 2 (CD49B, alpha 2 subunit of VLA-2 receptor)	Developmental Biology; Extracellular matrix organization; Hemostasis	null	C0002448	Ameloblastoma	Neoplasms	Neoplastic Process	D000564	null	disease	0.527492299	0.740740741	0.00272435	1	0
3673	ITGA2	P17301	integrin, alpha 2 (CD49B, alpha 2 subunit of VLA-2 receptor)	Developmental Biology; Extracellular matrix organization; Hemostasis	null	C0026640	Mouth Neoplasms	Neoplasms; Stomatognathic Diseases	Neoplastic Process	D009062	null	group	0.527492299	0.740740741	0.00272435	1	0
3673	ITGA2	P17301	integrin, alpha 2 (CD49B, alpha 2 subunit of VLA-2 receptor)	Developmental Biology; Extracellular matrix organization; Hemostasis	null	C0042974	von Willebrand Disease	Hemic and Lymphatic Diseases; Congenital, Hereditary, and Neonatal Diseases and Abnormalities	Disease or Syndrome	D014842	null	disease	0.527492299	0.740740741	0.002638474	2	0
3673	ITGA2	P17301	integrin, alpha 2 (CD49B, alpha 2 subunit of VLA-2 receptor)	Developmental Biology; Extracellular matrix organization; Hemostasis	null	C0002962	Angina Pectoris	Nervous System Diseases; Cardiovascular Diseases; Pathological Conditions, Signs and Symptoms	Finding	D000787	null	phenotype	0.527492299	0.740740741	0.002367032	1	0
3673	ITGA2	P17301	integrin, alpha 2 (CD49B, alpha 2 subunit of VLA-2 receptor)	Developmental Biology; Extracellular matrix organization; Hemostasis	null	C0007766	Intracranial Aneurysm	Nervous System Diseases; Cardiovascular Diseases	Disease or Syndrome	D002532	null	disease	0.527492299	0.740740741	0.002367032	1	0
3673	ITGA2	P17301	integrin, alpha 2 (CD49B, alpha 2 subunit of VLA-2 receptor)	Developmental Biology; Extracellular matrix organization; Hemostasis	null	C0007820	Cerebrovascular Disorders	Nervous System Diseases; Cardiovascular Diseases	Disease or Syndrome	D002561	null	group	0.527492299	0.740740741	0.002367032	1	0
3673	ITGA2	P17301	integrin, alpha 2 (CD49B, alpha 2 subunit of VLA-2 receptor)	Developmental Biology; Extracellular matrix organization; Hemostasis	null	C0017327	Generalized atherosclerosis	Cardiovascular Diseases	Disease or Syndrome	null	null	disease	0.527492299	0.740740741	0.002367032	1	0
3673	ITGA2	P17301	integrin, alpha 2 (CD49B, alpha 2 subunit of VLA-2 receptor)	Developmental Biology; Extracellular matrix organization; Hemostasis	null	C0018128	Graft Occlusion, Vascular	Pathological Conditions, Signs and Symptoms	Pathologic Function	D006083	null	phenotype	0.527492299	0.740740741	0.002367032	1	0
3673	ITGA2	P17301	integrin, alpha 2 (CD49B, alpha 2 subunit of VLA-2 receptor)	Developmental Biology; Extracellular matrix organization; Hemostasis	null	C0019061	Hemolytic-Uremic Syndrome	Male Urogenital Diseases; Female Urogenital Diseases and Pregnancy Complications; Hemic and Lymphatic Diseases	Disease or Syndrome	D006463	null	disease	0.527492299	0.740740741	0.002367032	1	0
3673	ITGA2	P17301	integrin, alpha 2 (CD49B, alpha 2 subunit of VLA-2 receptor)	Developmental Biology; Extracellular matrix organization; Hemostasis	null	C0019080	Hemorrhage	Pathological Conditions, Signs and Symptoms	Pathologic Function	D006470	null	phenotype	0.527492299	0.740740741	0.002367032	1	0
3673	ITGA2	P17301	integrin, alpha 2 (CD49B, alpha 2 subunit of VLA-2 receptor)	Developmental Biology; Extracellular matrix organization; Hemostasis	null	C0040038	Thromboembolism	Cardiovascular Diseases	Pathologic Function	D013923	null	phenotype	0.527492299	0.740740741	0.002367032	1	0
3673	ITGA2	P17301	integrin, alpha 2 (CD49B, alpha 2 subunit of VLA-2 receptor)	Developmental Biology; Extracellular matrix organization; Hemostasis	null	C0149871	Deep Vein Thrombosis	Cardiovascular Diseases	Disease or Syndrome	D020246	null	disease	0.527492299	0.740740741	0.002367032	1	0
3673	ITGA2	P17301	integrin, alpha 2 (CD49B, alpha 2 subunit of VLA-2 receptor)	Developmental Biology; Extracellular matrix organization; Hemostasis	null	C0162869	Aneurysm, Ruptured	Cardiovascular Diseases	Disease or Syndrome	D017542	null	disease	0.527492299	0.740740741	0.002367032	1	0
3673	ITGA2	P17301	integrin, alpha 2 (CD49B, alpha 2 subunit of VLA-2 receptor)	Developmental Biology; Extracellular matrix organization; Hemostasis	null	C0553692	Brain hemorrhage	Nervous System Diseases; Cardiovascular Diseases; Pathological Conditions, Signs and Symptoms	Pathologic Function	D020300	null	phenotype	0.527492299	0.740740741	0.002367032	1	0
3673	ITGA2	P17301	integrin, alpha 2 (CD49B, alpha 2 subunit of VLA-2 receptor)	Developmental Biology; Extracellular matrix organization; Hemostasis	null	C0750151	Vaso-occlusive crisis	null	Disease or Syndrome	null	null	disease	0.527492299	0.740740741	0.002367032	1	0
3673	ITGA2	P17301	integrin, alpha 2 (CD49B, alpha 2 subunit of VLA-2 receptor)	Developmental Biology; Extracellular matrix organization; Hemostasis	null	C0155626	Acute myocardial infarction	Cardiovascular Diseases	Disease or Syndrome	null	null	disease	0.527492299	0.740740741	0.001085767	4	0
3673	ITGA2	P17301	integrin, alpha 2 (CD49B, alpha 2 subunit of VLA-2 receptor)	Developmental Biology; Extracellular matrix organization; Hemostasis	null	C0856825	Acute GVH disease	null	Disease or Syndrome	null	null	disease	0.527492299	0.740740741	0.000814326	3	0
3673	ITGA2	P17301	integrin, alpha 2 (CD49B, alpha 2 subunit of VLA-2 receptor)	Developmental Biology; Extracellular matrix organization; Hemostasis	null	C0018133	Graft-vs-Host Disease	Immune System Diseases	Disease or Syndrome	D006086	null	disease	0.527492299	0.740740741	0.000542884	2	0
3673	ITGA2	P17301	integrin, alpha 2 (CD49B, alpha 2 subunit of VLA-2 receptor)	Developmental Biology; Extracellular matrix organization; Hemostasis	null	C1264031	Alloimmune thrombocytopenia	Hemic and Lymphatic Diseases	Disease or Syndrome	null	null	disease	0.527492299	0.740740741	0.000542884	2	0
3673	ITGA2	P17301	integrin, alpha 2 (CD49B, alpha 2 subunit of VLA-2 receptor)	Developmental Biology; Extracellular matrix organization; Hemostasis	null	C0003869	Arthritis, Infectious	Bacterial Infections and Mycoses; Musculoskeletal Diseases	Disease or Syndrome	D001170	null	disease	0.527492299	0.740740741	0.000271442	1	0
3673	ITGA2	P17301	integrin, alpha 2 (CD49B, alpha 2 subunit of VLA-2 receptor)	Developmental Biology; Extracellular matrix organization; Hemostasis	null	C0003874	Acute suppurative arthritis due to bacteria	null	Disease or Syndrome	null	null	disease	0.527492299	0.740740741	0.000271442	1	0
3673	ITGA2	P17301	integrin, alpha 2 (CD49B, alpha 2 subunit of VLA-2 receptor)	Developmental Biology; Extracellular matrix organization; Hemostasis	null	C0029443	Osteomyelitis	Bacterial Infections and Mycoses; Musculoskeletal Diseases	Disease or Syndrome	D010019	null	disease	0.527492299	0.740740741	0.000271442	1	0
3673	ITGA2	P17301	integrin, alpha 2 (CD49B, alpha 2 subunit of VLA-2 receptor)	Developmental Biology; Extracellular matrix organization; Hemostasis	null	C0085697	Chronic pyelonephritis	null	Disease or Syndrome	null	null	disease	0.527492299	0.740740741	0.000271442	1	0
3673	ITGA2	P17301	integrin, alpha 2 (CD49B, alpha 2 subunit of VLA-2 receptor)	Developmental Biology; Extracellular matrix organization; Hemostasis	null	C0151942	Arterial thrombosis	null	Pathologic Function	null	null	phenotype	0.527492299	0.740740741	0.000271442	1	0
3673	ITGA2	P17301	integrin, alpha 2 (CD49B, alpha 2 subunit of VLA-2 receptor)	Developmental Biology; Extracellular matrix organization; Hemostasis	null	C0155094	Corneal pannus	null	Disease or Syndrome	null	null	disease	0.527492299	0.740740741	0.000271442	1	0
3673	ITGA2	P17301	integrin, alpha 2 (CD49B, alpha 2 subunit of VLA-2 receptor)	Developmental Biology; Extracellular matrix organization; Hemostasis	null	C0178664	Glomerulosclerosis (disorder)	Male Urogenital Diseases; Female Urogenital Diseases and Pregnancy Complications	Disease or Syndrome	null	null	disease	0.527492299	0.740740741	0.000271442	1	0
3673	ITGA2	P17301	integrin, alpha 2 (CD49B, alpha 2 subunit of VLA-2 receptor)	Developmental Biology; Extracellular matrix organization; Hemostasis	null	C0235031	Neurologic Symptoms	Nervous System Diseases; Pathological Conditions, Signs and Symptoms	Sign or Symptom	D009461	null	phenotype	0.527492299	0.740740741	0.000271442	1	0
3673	ITGA2	P17301	integrin, alpha 2 (CD49B, alpha 2 subunit of VLA-2 receptor)	Developmental Biology; Extracellular matrix organization; Hemostasis	null	C0311213	Dermatitis verrucosa	null	Disease or Syndrome	null	null	phenotype	0.527492299	0.740740741	0.000271442	1	0
3673	ITGA2	P17301	integrin, alpha 2 (CD49B, alpha 2 subunit of VLA-2 receptor)	Developmental Biology; Extracellular matrix organization; Hemostasis	null	C0577631	Carotid Atherosclerosis	Nervous System Diseases; Cardiovascular Diseases	Disease or Syndrome	D002340	null	disease	0.527492299	0.740740741	0.000271442	1	0
3673	ITGA2	P17301	integrin, alpha 2 (CD49B, alpha 2 subunit of VLA-2 receptor)	Developmental Biology; Extracellular matrix organization; Hemostasis	null	C0948201	Alloimmunisation	null	Disease or Syndrome	null	null	disease	0.527492299	0.740740741	0.000271442	1	0
3673	ITGA2	P17301	integrin, alpha 2 (CD49B, alpha 2 subunit of VLA-2 receptor)	Developmental Biology; Extracellular matrix organization; Hemostasis	null	C1561643	Chronic Kidney Diseases	Male Urogenital Diseases; Female Urogenital Diseases and Pregnancy Complications	Disease or Syndrome	D051436	null	disease	0.527492299	0.740740741	0.000271442	1	0
3673	ITGA2	P17301	integrin, alpha 2 (CD49B, alpha 2 subunit of VLA-2 receptor)	Developmental Biology; Extracellular matrix organization; Hemostasis	null	C1692886	Arthritis, Bacterial	Bacterial Infections and Mycoses; Musculoskeletal Diseases	Disease or Syndrome	D001170	null	disease	0.527492299	0.740740741	0.000271442	1	0
3673	ITGA2	P17301	integrin, alpha 2 (CD49B, alpha 2 subunit of VLA-2 receptor)	Developmental Biology; Extracellular matrix organization; Hemostasis	null	C2348101	Destructive Arthritis	null	Disease or Syndrome	null	null	disease	0.527492299	0.740740741	0.000271442	1	0
389434	IYD	Q6PHW0	iodotyrosine deiodinase	Metabolism	oxidoreductase	C0342195	Thyroid Dyshormonogenesis 4	null	Disease or Syndrome	C562770	274800	disease	0.739069513	0.296296296	0.360814326	4	3
389434	IYD	Q6PHW0	iodotyrosine deiodinase	Metabolism	oxidoreductase	C0018021	Goiter	Endocrine System Diseases	Pathologic Function	D006042	null	phenotype	0.739069513	0.296296296	0.002995792	2	0
389434	IYD	Q6PHW0	iodotyrosine deiodinase	Metabolism	oxidoreductase	C0030319	Panic Disorder	Mental Disorders	Mental or Behavioral Dysfunction	D016584	null	disease	0.739069513	0.296296296	0.002367032	1	1
389434	IYD	Q6PHW0	iodotyrosine deiodinase	Metabolism	oxidoreductase	C0040156	Thyrotoxicosis	Endocrine System Diseases	Disease or Syndrome	D013971	275000	disease	0.739069513	0.296296296	0.000271442	1	0
389434	IYD	Q6PHW0	iodotyrosine deiodinase	Metabolism	oxidoreductase	C0206682	Follicular thyroid carcinoma	Neoplasms	Neoplastic Process	D018263	188470	disease	0.739069513	0.296296296	0.000271442	1	0
389434	IYD	Q6PHW0	iodotyrosine deiodinase	Metabolism	oxidoreductase	C0271826	Iodide transport defect	null	Disease or Syndrome	null	null	disease	0.739069513	0.296296296	0.000271442	1	0
389434	IYD	Q6PHW0	iodotyrosine deiodinase	Metabolism	oxidoreductase	C0700502	Acquired hypothyroidism	Musculoskeletal Diseases; Congenital, Hereditary, and Neonatal Diseases and Abnormalities; Skin and Connective Tissue Diseases; Endocrine System Diseases	Disease or Syndrome	null	null	disease	0.739069513	0.296296296	0.000271442	1	0
57338	JPH3	Q8WXH2	junctophilin 3	null	null	C1847987	HUNTINGTON DISEASE-LIKE 2	Nervous System Diseases; Congenital, Hereditary, and Neonatal Diseases and Abnormalities; Pathological Conditions, Signs and Symptoms; Mental Disorders	Disease or Syndrome	C564708	606438	disease	0.626666579	0.407407407	0.361085767	4	1
57338	JPH3	Q8WXH2	junctophilin 3	null	null	C0007761	Myoclonic Cerebellar Dyssynergia	Nervous System Diseases; Congenital, Hereditary, and Neonatal Diseases and Abnormalities	Disease or Syndrome	D002527	null	disease	0.626666579	0.407407407	0.002367032	1	0
57338	JPH3	Q8WXH2	junctophilin 3	null	null	C0000744	Abetalipoproteinemia	Congenital, Hereditary, and Neonatal Diseases and Abnormalities; Nutritional and Metabolic Diseases	Disease or Syndrome	D000012	200100	disease	0.626666579	0.407407407	0.000814326	3	0
57338	JPH3	Q8WXH2	junctophilin 3	null	null	C0751781	Dentatorubral-Pallidoluysian Atrophy	Nervous System Diseases	Disease or Syndrome	D020191	125370	disease	0.626666579	0.407407407	0.000814326	3	0
57338	JPH3	Q8WXH2	junctophilin 3	null	null	C0020474	Hyperlipidemia, Familial Combined	Congenital, Hereditary, and Neonatal Diseases and Abnormalities; Nutritional and Metabolic Diseases	Disease or Syndrome	D006950	144250	disease	0.626666579	0.407407407	0.000542884	2	0
57338	JPH3	Q8WXH2	junctophilin 3	null	null	C0687751	Acanthocytosis	Congenital, Hereditary, and Neonatal Diseases and Abnormalities; Nutritional and Metabolic Diseases	Disease or Syndrome	null	null	disease	0.626666579	0.407407407	0.000542884	2	0
57338	JPH3	Q8WXH2	junctophilin 3	null	null	C1839780	FRAGILE X TREMOR/ATAXIA SYNDROME	Nervous System Diseases; Congenital, Hereditary, and Neonatal Diseases and Abnormalities; Pathological Conditions, Signs and Symptoms	Disease or Syndrome	C564105	3,00,62,33,09,550	disease	0.626666579	0.407407407	0.000542884	2	0
57338	JPH3	Q8WXH2	junctophilin 3	null	null	C0008489	Chorea	Nervous System Diseases; Pathological Conditions, Signs and Symptoms	Disease or Syndrome	D002819	null	disease	0.626666579	0.407407407	0.000271442	1	0
57338	JPH3	Q8WXH2	junctophilin 3	null	null	C0018523	Hallervorden-Spatz Syndrome	Nervous System Diseases; Congenital, Hereditary, and Neonatal Diseases and Abnormalities	Disease or Syndrome	D006211	2,34,20,06,06,157	disease	0.626666579	0.407407407	0.000271442	1	0
57338	JPH3	Q8WXH2	junctophilin 3	null	null	C0020445	Hypercholesterolemia, Familial	Congenital, Hereditary, and Neonatal Diseases and Abnormalities; Nutritional and Metabolic Diseases	Disease or Syndrome	D006938	null	disease	0.626666579	0.407407407	0.000271442	1	0
57338	JPH3	Q8WXH2	junctophilin 3	null	null	C0155210	Eyelid Xanthoma	Nutritional and Metabolic Diseases	Disease or Syndrome	null	null	disease	0.626666579	0.407407407	0.000271442	1	0
57338	JPH3	Q8WXH2	junctophilin 3	null	null	C0242422	Parkinsonian Disorders	Nervous System Diseases	Disease or Syndrome	D020734	null	disease	0.626666579	0.407407407	0.000271442	1	0
57338	JPH3	Q8WXH2	junctophilin 3	null	null	C0302314	Xanthoma	Nutritional and Metabolic Diseases	Disease or Syndrome	D014973	null	disease	0.626666579	0.407407407	0.000271442	1	0
57338	JPH3	Q8WXH2	junctophilin 3	null	null	C0752121	Spinocerebellar Ataxia Type 2	Nervous System Diseases; Congenital, Hereditary, and Neonatal Diseases and Abnormalities	Disease or Syndrome	D020754	1,83,09,02,71,322	disease	0.626666579	0.407407407	0.000271442	1	0
3766	KCNJ10	P78508	potassium channel, inwardly rectifying subfamily J, member 10	Neuronal System	null	C2748572	SeSAME syndrome	Otorhinolaryngologic Diseases; Nervous System Diseases; Pathological Conditions, Signs and Symptoms; Behavior and Behavior Mechanisms; Mental Disorders	Disease or Syndrome	C557674	612780	disease	0.612644961	0.592592593	0.563800186	16	10
3766	KCNJ10	P78508	potassium channel, inwardly rectifying subfamily J, member 10	Neuronal System	null	C0271829	Pendred's syndrome	null	Disease or Syndrome	C536648	6,05,64,66,01,09,32,74,000	disease	0.612644961	0.592592593	0.121085767	4	0
3766	KCNJ10	P78508	potassium channel, inwardly rectifying subfamily J, member 10	Neuronal System	null	C1863752	Enlarged Vestibular Aqueduct	Otorhinolaryngologic Diseases; Nervous System Diseases; Pathological Conditions, Signs and Symptoms	Finding	C566366	null	phenotype	0.612644961	0.592592593	0.121085767	4	2
3766	KCNJ10	P78508	potassium channel, inwardly rectifying subfamily J, member 10	Neuronal System	null	C0007787	Transient Ischemic Attack	Nervous System Diseases; Cardiovascular Diseases	Disease or Syndrome	D002546	null	disease	0.612644961	0.592592593	0.08	1	0
3766	KCNJ10	P78508	potassium channel, inwardly rectifying subfamily J, member 10	Neuronal System	null	C0014549	Tonic-Clonic Epilepsy	Nervous System Diseases	Disease or Syndrome	D004830	null	disease	0.612644961	0.592592593	0.08	1	0
3766	KCNJ10	P78508	potassium channel, inwardly rectifying subfamily J, member 10	Neuronal System	null	C0035304	Retinal Degeneration	Eye Diseases	Pathologic Function	D012162	null	phenotype	0.612644961	0.592592593	0.08	1	0
3766	KCNJ10	P78508	potassium channel, inwardly rectifying subfamily J, member 10	Neuronal System	null	C0042164	Uveitis	Eye Diseases	Disease or Syndrome	D014605	null	disease	0.612644961	0.592592593	0.08	1	0
3766	KCNJ10	P78508	potassium channel, inwardly rectifying subfamily J, member 10	Neuronal System	null	C0521785	Hearing Loss, Unilateral	Otorhinolaryngologic Diseases; Nervous System Diseases; Pathological Conditions, Signs and Symptoms	Disease or Syndrome	D046088	null	disease	0.612644961	0.592592593	0.002638474	1	0
3766	KCNJ10	P78508	potassium channel, inwardly rectifying subfamily J, member 10	Neuronal System	null	C0018781	Noise-induced hearing loss	Otorhinolaryngologic Diseases; Nervous System Diseases; Pathological Conditions, Signs and Symptoms	Injury or Poisoning	D006317	null	disease	0.612644961	0.592592593	0.002367032	1	0
3766	KCNJ10	P78508	potassium channel, inwardly rectifying subfamily J, member 10	Neuronal System	null	C0154723	Migraine with Aura	Nervous System Diseases	Disease or Syndrome	D020325	null	disease	0.612644961	0.592592593	0.002367032	1	0
3766	KCNJ10	P78508	potassium channel, inwardly rectifying subfamily J, member 10	Neuronal System	null	C0266589	Congenital ear anomaly NOS (disorder)	null	Congenital Abnormality	null	128600	disease	0.612644961	0.592592593	0.000814326	3	0
3766	KCNJ10	P78508	potassium channel, inwardly rectifying subfamily J, member 10	Neuronal System	null	C0004775	Bartter Disease	Male Urogenital Diseases; Female Urogenital Diseases and Pregnancy Complications; Endocrine System Diseases	Disease or Syndrome	D001477	null	disease	0.612644961	0.592592593	0.000542884	2	0
3766	KCNJ10	P78508	potassium channel, inwardly rectifying subfamily J, member 10	Neuronal System	null	C0085570	Hypokalemic alkalosis	Nutritional and Metabolic Diseases	Disease or Syndrome	null	null	disease	0.612644961	0.592592593	0.000542884	2	0
3766	KCNJ10	P78508	potassium channel, inwardly rectifying subfamily J, member 10	Neuronal System	null	C0270850	Idiopathic generalized epilepsy	null	Disease or Syndrome	C562694	600669	disease	0.612644961	0.592592593	0.000542884	2	1
3766	KCNJ10	P78508	potassium channel, inwardly rectifying subfamily J, member 10	Neuronal System	null	C0011175	Dehydration	Nutritional and Metabolic Diseases; Pathological Conditions, Signs and Symptoms	Disease or Syndrome	D003681	null	disease	0.612644961	0.592592593	0.000271442	1	0
3766	KCNJ10	P78508	potassium channel, inwardly rectifying subfamily J, member 10	Neuronal System	null	C0018817	Atrial Septal Defects	Cardiovascular Diseases; Congenital, Hereditary, and Neonatal Diseases and Abnormalities	Congenital Abnormality	D006344	null	disease	0.612644961	0.592592593	0.000271442	1	0
3766	KCNJ10	P78508	potassium channel, inwardly rectifying subfamily J, member 10	Neuronal System	null	C0020599	Hypocalciuria	Nutritional and Metabolic Diseases	Disease or Syndrome	null	null	disease	0.612644961	0.592592593	0.000271442	1	0
3766	KCNJ10	P78508	potassium channel, inwardly rectifying subfamily J, member 10	Neuronal System	null	C0268450	Gitelman Syndrome	Male Urogenital Diseases; Female Urogenital Diseases and Pregnancy Complications; Congenital, Hereditary, and Neonatal Diseases and Abnormalities; Nutritional and Metabolic Diseases	Disease or Syndrome	D053579	263800	disease	0.612644961	0.592592593	0.000271442	1	0
3766	KCNJ10	P78508	potassium channel, inwardly rectifying subfamily J, member 10	Neuronal System	null	C0270777	Edema of spinal cord	null	Sign or Symptom	null	null	phenotype	0.612644961	0.592592593	0.000271442	1	0
3766	KCNJ10	P78508	potassium channel, inwardly rectifying subfamily J, member 10	Neuronal System	null	C0494475	Tonic - clonic seizures	Nervous System Diseases; Pathological Conditions, Signs and Symptoms	Disease or Syndrome	D012640	null	disease	0.612644961	0.592592593	0.000271442	1	1
3766	KCNJ10	P78508	potassium channel, inwardly rectifying subfamily J, member 10	Neuronal System	null	C1720983	Channelopathies	Pathological Conditions, Signs and Symptoms	Disease or Syndrome	D053447	null	disease	0.612644961	0.592592593	0.000271442	1	0
3766	KCNJ10	P78508	potassium channel, inwardly rectifying subfamily J, member 10	Neuronal System	null	C3711374	Nonsyndromic Deafness	Otorhinolaryngologic Diseases; Nervous System Diseases; Pathological Conditions, Signs and Symptoms	Disease or Syndrome	C580334	null	disease	0.612644961	0.592592593	0.000271442	1	0
3766	KCNJ10	P78508	potassium channel, inwardly rectifying subfamily J, member 10	Neuronal System	null	C3714756	Intellectual Disability	Nervous System Diseases; Pathological Conditions, Signs and Symptoms; Behavior and Behavior Mechanisms; Mental Disorders	Mental or Behavioral Dysfunction	D008607	null	disease	0.612644961	0.592592593	0.000271442	1	2
83742	MARVELD1	Q9BSK0	MARVEL domain containing 1	null	membrane traffic protein	C0346429	Multiple malignancy	null	Neoplastic Process	null	null	phenotype	0.830999117	0.148148148	0.000271442	1	0
4208	MEF2C	Q06413	myocyte enhancer factor 2C	Circadian Clock; Developmental Biology; Immune System; Organelle biogenesis and maintenance; Signal Transduction	null	C3150700	MENTAL RETARDATION, AUTOSOMAL DOMINANT 20	null	Disease or Syndrome	null	613443	disease	0.607521694	0.592592593	0.36	0	8
4208	MEF2C	Q06413	myocyte enhancer factor 2C	Circadian Clock; Developmental Biology; Immune System; Organelle biogenesis and maintenance; Signal Transduction	null	C0038273	Stereotypic Movement Disorder	Mental Disorders	Mental or Behavioral Dysfunction	D019956	null	disease	0.607521694	0.592592593	0.120271442	2	0
4208	MEF2C	Q06413	myocyte enhancer factor 2C	Circadian Clock; Developmental Biology; Immune System; Organelle biogenesis and maintenance; Signal Transduction	null	C0008074	Child Development Disorders, Pervasive	Mental Disorders	Mental or Behavioral Dysfunction	D002659	null	disease	0.607521694	0.592592593	0.12	1	0
4208	MEF2C	Q06413	myocyte enhancer factor 2C	Circadian Clock; Developmental Biology; Immune System; Organelle biogenesis and maintenance; Signal Transduction	null	C0344388	Platelet mean volume finding	null	Finding	null	null	phenotype	0.607521694	0.592592593	0.12	1	1
4208	MEF2C	Q06413	myocyte enhancer factor 2C	Circadian Clock; Developmental Biology; Immune System; Organelle biogenesis and maintenance; Signal Transduction	null	C1561955	Fibrinogen Adverse Event	null	Finding	null	null	phenotype	0.607521694	0.592592593	0.002367032	1	1
4208	MEF2C	Q06413	myocyte enhancer factor 2C	Circadian Clock; Developmental Biology; Immune System; Organelle biogenesis and maintenance; Signal Transduction	null	C0036857	Severe mental retardation (I.Q. 20-34)	null	Mental or Behavioral Dysfunction	null	null	disease	0.607521694	0.592592593	0.001085767	4	0
4208	MEF2C	Q06413	myocyte enhancer factor 2C	Circadian Clock; Developmental Biology; Immune System; Organelle biogenesis and maintenance; Signal Transduction	null	C0013384	Dyskinetic syndrome	Nervous System Diseases; Pathological Conditions, Signs and Symptoms	Disease or Syndrome	D020820	null	disease	0.607521694	0.592592593	0.000271442	1	0
4208	MEF2C	Q06413	myocyte enhancer factor 2C	Circadian Clock; Developmental Biology; Immune System; Organelle biogenesis and maintenance; Signal Transduction	null	C0015672	Fatigue	Pathological Conditions, Signs and Symptoms	Sign or Symptom	D005221	null	phenotype	0.607521694	0.592592593	0.000271442	1	0
4208	MEF2C	Q06413	myocyte enhancer factor 2C	Circadian Clock; Developmental Biology; Immune System; Organelle biogenesis and maintenance; Signal Transduction	null	C0027019	Myelomonocytic leukemia	null	Neoplastic Process	null	null	disease	0.607521694	0.592592593	0.000271442	1	0
4208	MEF2C	Q06413	myocyte enhancer factor 2C	Circadian Clock; Developmental Biology; Immune System; Organelle biogenesis and maintenance; Signal Transduction	null	C0079773	Lymphoma, T-Cell, Cutaneous	Neoplasms; Hemic and Lymphatic Diseases; Immune System Diseases	Neoplastic Process	D016410	null	disease	0.607521694	0.592592593	0.000271442	1	0
4208	MEF2C	Q06413	myocyte enhancer factor 2C	Circadian Clock; Developmental Biology; Immune System; Organelle biogenesis and maintenance; Signal Transduction	null	C0086543	Cataract	Eye Diseases	Acquired Abnormality	D002386	null	disease	0.607521694	0.592592593	0.000271442	1	0
4208	MEF2C	Q06413	myocyte enhancer factor 2C	Circadian Clock; Developmental Biology; Immune System; Organelle biogenesis and maintenance; Signal Transduction	null	C0162635	Angelman Syndrome	Nervous System Diseases; Congenital, Hereditary, and Neonatal Diseases and Abnormalities	Disease or Syndrome	D017204	105830	disease	0.607521694	0.592592593	0.000271442	1	0
4208	MEF2C	Q06413	myocyte enhancer factor 2C	Circadian Clock; Developmental Biology; Immune System; Organelle biogenesis and maintenance; Signal Transduction	null	C0454455	Mirror movements disorder	null	Disease or Syndrome	null	null	disease	0.607521694	0.592592593	0.000271442	1	0
4208	MEF2C	Q06413	myocyte enhancer factor 2C	Circadian Clock; Developmental Biology; Immune System; Organelle biogenesis and maintenance; Signal Transduction	null	C0521707	Bilateral cataracts (disorder)	Eye Diseases	Acquired Abnormality	null	null	disease	0.607521694	0.592592593	0.000271442	1	0
4208	MEF2C	Q06413	myocyte enhancer factor 2C	Circadian Clock; Developmental Biology; Immune System; Organelle biogenesis and maintenance; Signal Transduction	null	C0598608	Hyperhomocysteinemia	Congenital, Hereditary, and Neonatal Diseases and Abnormalities; Nutritional and Metabolic Diseases	Disease or Syndrome	D020138	603174	disease	0.607521694	0.592592593	0.000271442	1	0
4208	MEF2C	Q06413	myocyte enhancer factor 2C	Circadian Clock; Developmental Biology; Immune System; Organelle biogenesis and maintenance; Signal Transduction	null	C0683322	Mental impairment	null	Mental or Behavioral Dysfunction	null	null	disease	0.607521694	0.592592593	0.000271442	1	0
4208	MEF2C	Q06413	myocyte enhancer factor 2C	Circadian Clock; Developmental Biology; Immune System; Organelle biogenesis and maintenance; Signal Transduction	null	C1654637	androgen independent prostate cancer	null	Neoplastic Process	null	null	disease	0.607521694	0.592592593	0.000271442	1	0
4208	MEF2C	Q06413	myocyte enhancer factor 2C	Circadian Clock; Developmental Biology; Immune System; Organelle biogenesis and maintenance; Signal Transduction	null	C1856113	Mowat-Wilson syndrome	Musculoskeletal Diseases; Digestive System Diseases; Nervous System Diseases; Congenital, Hereditary, and Neonatal Diseases and Abnormalities; Pathological Conditions, Signs and Symptoms; Behavior and Behavior Mechanisms; Mental Disorders	Disease or Syndrome	C536990	235730	disease	0.607521694	0.592592593	0.000271442	1	0
4208	MEF2C	Q06413	myocyte enhancer factor 2C	Circadian Clock; Developmental Biology; Immune System; Organelle biogenesis and maintenance; Signal Transduction	null	C2748910	Rett Syndrome, Atypical	Nervous System Diseases; Congenital, Hereditary, and Neonatal Diseases and Abnormalities	Disease or Syndrome	C567576	312750	disease	0.607521694	0.592592593	0.000271442	1	0
4208	MEF2C	Q06413	myocyte enhancer factor 2C	Circadian Clock; Developmental Biology; Immune System; Organelle biogenesis and maintenance; Signal Transduction	null	C3495426	Homocysteinemia	Congenital, Hereditary, and Neonatal Diseases and Abnormalities; Nutritional and Metabolic Diseases	Disease or Syndrome	C566403	603174	disease	0.607521694	0.592592593	0.000271442	1	0
4284	MIP	P30301	major intrinsic protein of lens fiber	Transmembrane transport of small molecules	transfer/carrier protein; transporter	C3809001	CATARACT 15, MULTIPLE TYPES	null	Disease or Syndrome	null	615274	disease	0.535994549	0.814814815	0.32	5	4
4284	MIP	P30301	major intrinsic protein of lens fiber	Transmembrane transport of small molecules	transfer/carrier protein; transporter	C1858679	CATARACT, AUTOSOMAL DOMINANT	null	Disease or Syndrome	C565815	604219	disease	0.535994549	0.814814815	0.120271442	1	0
4284	MIP	P30301	major intrinsic protein of lens fiber	Transmembrane transport of small molecules	transfer/carrier protein; transporter	C0266539	Congenital total cataract	null	Congenital Abnormality,Disease or Syndrome	C535338	116700	disease	0.535994549	0.814814815	0.12	0	0
4284	MIP	P30301	major intrinsic protein of lens fiber	Transmembrane transport of small molecules	transfer/carrier protein; transporter	C0344523	Cataract, congenital, cerulean type 1	Eye Diseases	Congenital Abnormality	C537955	115660	disease	0.535994549	0.814814815	0.12	0	0
4284	MIP	P30301	major intrinsic protein of lens fiber	Transmembrane transport of small molecules	transfer/carrier protein; transporter	C0392557	Nuclear cataract	null	Disease or Syndrome	null	null	disease	0.535994549	0.814814815	0.12	0	0
4284	MIP	P30301	major intrinsic protein of lens fiber	Transmembrane transport of small molecules	transfer/carrier protein; transporter	C1112705	Nuclear non-senile cataract	null	Disease or Syndrome	null	null	disease	0.535994549	0.814814815	0.12	0	0
4284	MIP	P30301	major intrinsic protein of lens fiber	Transmembrane transport of small molecules	transfer/carrier protein; transporter	C0009691	Congenital cataract	null	Congenital Abnormality	null	null	disease	0.535994549	0.814814815	0.002171535	8	0
4284	MIP	P30301	major intrinsic protein of lens fiber	Transmembrane transport of small molecules	transfer/carrier protein; transporter	C0023241	Legionnaires' Disease	Bacterial Infections and Mycoses; Respiratory Tract Diseases	Disease or Syndrome	D007877	null	disease	0.535994549	0.814814815	0.001085767	4	0
4284	MIP	P30301	major intrinsic protein of lens fiber	Transmembrane transport of small molecules	transfer/carrier protein; transporter	C0020437	Hypercalcemia	Nutritional and Metabolic Diseases	Disease or Syndrome	D006934	null	disease	0.535994549	0.814814815	0.000542884	2	0
4284	MIP	P30301	major intrinsic protein of lens fiber	Transmembrane transport of small molecules	transfer/carrier protein; transporter	C0023240	Legionellosis	Bacterial Infections and Mycoses; Respiratory Tract Diseases	Disease or Syndrome	D007876	null	disease	0.535994549	0.814814815	0.000542884	2	0
4284	MIP	P30301	major intrinsic protein of lens fiber	Transmembrane transport of small molecules	transfer/carrier protein; transporter	C0041296	Tuberculosis	Bacterial Infections and Mycoses	Disease or Syndrome	D014376	null	disease	0.535994549	0.814814815	0.000542884	2	0
4284	MIP	P30301	major intrinsic protein of lens fiber	Transmembrane transport of small molecules	transfer/carrier protein; transporter	C1510497	Lens Opacities	Eye Diseases	Acquired Abnormality	D002386	null	disease	0.535994549	0.814814815	0.000542884	2	0
4284	MIP	P30301	major intrinsic protein of lens fiber	Transmembrane transport of small molecules	transfer/carrier protein; transporter	C0002940	Aneurysm	Cardiovascular Diseases	Disease or Syndrome	D000783	null	disease	0.535994549	0.814814815	0.000271442	1	0
4284	MIP	P30301	major intrinsic protein of lens fiber	Transmembrane transport of small molecules	transfer/carrier protein; transporter	C0003486	Aortic Aneurysm	Cardiovascular Diseases	Disease or Syndrome	D001014	null	disease	0.535994549	0.814814815	0.000271442	1	0
4284	MIP	P30301	major intrinsic protein of lens fiber	Transmembrane transport of small molecules	transfer/carrier protein; transporter	C0007286	Carpal Tunnel Syndrome	Nervous System Diseases; Wounds and Injuries	Disease or Syndrome	D002349	115430	disease	0.535994549	0.814814815	0.000271442	1	0
4284	MIP	P30301	major intrinsic protein of lens fiber	Transmembrane transport of small molecules	transfer/carrier protein; transporter	C0008626	Congenital chromosomal disease	Congenital, Hereditary, and Neonatal Diseases and Abnormalities	Congenital Abnormality,Disease or Syndrome	D025063	null	group	0.535994549	0.814814815	0.000271442	1	0
4284	MIP	P30301	major intrinsic protein of lens fiber	Transmembrane transport of small molecules	transfer/carrier protein; transporter	C0014522	Epidermodysplasia Verruciformis	Virus Diseases; Skin and Connective Tissue Diseases	Neoplastic Process	D004819	226400	disease	0.535994549	0.814814815	0.000271442	1	0
4284	MIP	P30301	major intrinsic protein of lens fiber	Transmembrane transport of small molecules	transfer/carrier protein; transporter	C0017152	Gastritis	Digestive System Diseases	Disease or Syndrome	D005756	null	disease	0.535994549	0.814814815	0.000271442	1	0
4284	MIP	P30301	major intrinsic protein of lens fiber	Transmembrane transport of small molecules	transfer/carrier protein; transporter	C0018081	Gonorrhea	Bacterial Infections and Mycoses; Male Urogenital Diseases; Female Urogenital Diseases and Pregnancy Complications	Disease or Syndrome	D006069	null	disease	0.535994549	0.814814815	0.000271442	1	0
4284	MIP	P30301	major intrinsic protein of lens fiber	Transmembrane transport of small molecules	transfer/carrier protein; transporter	C0019187	Hepatitis, Alcoholic	Digestive System Diseases; Substance-Related Disorders	Disease or Syndrome	D006519	null	disease	0.535994549	0.814814815	0.000271442	1	0
4284	MIP	P30301	major intrinsic protein of lens fiber	Transmembrane transport of small molecules	transfer/carrier protein; transporter	C0019348	Herpes Simplex Infections	Virus Diseases; Skin and Connective Tissue Diseases	Disease or Syndrome	D006561	null	disease	0.535994549	0.814814815	0.000271442	1	0
4284	MIP	P30301	major intrinsic protein of lens fiber	Transmembrane transport of small molecules	transfer/carrier protein; transporter	C0023896	Alcoholic Liver Diseases	Digestive System Diseases; Substance-Related Disorders	Disease or Syndrome	D008108	null	disease	0.535994549	0.814814815	0.000271442	1	0
4284	MIP	P30301	major intrinsic protein of lens fiber	Transmembrane transport of small molecules	transfer/carrier protein; transporter	C0024291	Lymphohistiocytosis, Hemophagocytic	Hemic and Lymphatic Diseases	Disease or Syndrome	D051359	null	disease	0.535994549	0.814814815	0.000271442	1	0
4284	MIP	P30301	major intrinsic protein of lens fiber	Transmembrane transport of small molecules	transfer/carrier protein; transporter	C0027873	Neuromyelitis Optica	Nervous System Diseases; Eye Diseases; Immune System Diseases	Disease or Syndrome	D009471	null	disease	0.535994549	0.814814815	0.000271442	1	0
4284	MIP	P30301	major intrinsic protein of lens fiber	Transmembrane transport of small molecules	transfer/carrier protein; transporter	C0036161	Sandhoff Disease	Nervous System Diseases; Congenital, Hereditary, and Neonatal Diseases and Abnormalities; Nutritional and Metabolic Diseases	Disease or Syndrome	D012497	268800	disease	0.535994549	0.814814815	0.000271442	1	0
4284	MIP	P30301	major intrinsic protein of lens fiber	Transmembrane transport of small molecules	transfer/carrier protein; transporter	C0085655	Polymyositis	Musculoskeletal Diseases; Nervous System Diseases	Disease or Syndrome	D017285	null	disease	0.535994549	0.814814815	0.000271442	1	0
4284	MIP	P30301	major intrinsic protein of lens fiber	Transmembrane transport of small molecules	transfer/carrier protein; transporter	C0175709	Centronuclear myopathy	Musculoskeletal Diseases; Nervous System Diseases	Disease or Syndrome	D020914	null	disease	0.535994549	0.814814815	0.000271442	1	0
4284	MIP	P30301	major intrinsic protein of lens fiber	Transmembrane transport of small molecules	transfer/carrier protein; transporter	C0206634	Liposarcoma, Myxoid	Neoplasms	Neoplastic Process	D018208	613488	disease	0.535994549	0.814814815	0.000271442	1	0
4284	MIP	P30301	major intrinsic protein of lens fiber	Transmembrane transport of small molecules	transfer/carrier protein; transporter	C0238790	bone destruction	null	Disease or Syndrome	null	null	disease	0.535994549	0.814814815	0.000271442	1	0
4284	MIP	P30301	major intrinsic protein of lens fiber	Transmembrane transport of small molecules	transfer/carrier protein; transporter	C0242994	Hantavirus Infections	Virus Diseases	Disease or Syndrome	D018778	null	disease	0.535994549	0.814814815	0.000271442	1	0
4284	MIP	P30301	major intrinsic protein of lens fiber	Transmembrane transport of small molecules	transfer/carrier protein; transporter	C0266537	Congenital lamellar cataract	null	Congenital Abnormality	null	613763	disease	0.535994549	0.814814815	0.000271442	1	0
4284	MIP	P30301	major intrinsic protein of lens fiber	Transmembrane transport of small molecules	transfer/carrier protein; transporter	C0271165	Punctate cataract	null	Disease or Syndrome	null	null	disease	0.535994549	0.814814815	0.000271442	1	0
4284	MIP	P30301	major intrinsic protein of lens fiber	Transmembrane transport of small molecules	transfer/carrier protein; transporter	C0272160	Chronic neutrophilia	null	Disease or Syndrome	null	null	disease	0.535994549	0.814814815	0.000271442	1	0
4284	MIP	P30301	major intrinsic protein of lens fiber	Transmembrane transport of small molecules	transfer/carrier protein; transporter	C0277553	Idiopathic disease	null	Disease or Syndrome	null	null	disease	0.535994549	0.814814815	0.000271442	1	0
4284	MIP	P30301	major intrinsic protein of lens fiber	Transmembrane transport of small molecules	transfer/carrier protein; transporter	C0333997	Lymphoid hyperplasia	Hemic and Lymphatic Diseases	Disease or Syndrome	null	null	disease	0.535994549	0.814814815	0.000271442	1	0
4284	MIP	P30301	major intrinsic protein of lens fiber	Transmembrane transport of small molecules	transfer/carrier protein; transporter	C0752282	Congenital Structural Myopathy	Musculoskeletal Diseases; Nervous System Diseases	Disease or Syndrome	D020914	null	disease	0.535994549	0.814814815	0.000271442	1	0
4284	MIP	P30301	major intrinsic protein of lens fiber	Transmembrane transport of small molecules	transfer/carrier protein; transporter	C0971858	Arthritis, Collagen-Induced	Musculoskeletal Diseases	Experimental Model of Disease	D001169	null	disease	0.535994549	0.814814815	0.000271442	1	0
4284	MIP	P30301	major intrinsic protein of lens fiber	Transmembrane transport of small molecules	transfer/carrier protein; transporter	C1142550	Native valve endocarditis	null	Disease or Syndrome	null	null	disease	0.535994549	0.814814815	0.000271442	1	0
4284	MIP	P30301	major intrinsic protein of lens fiber	Transmembrane transport of small molecules	transfer/carrier protein; transporter	C1318020	Stromal keratitis	null	Disease or Syndrome	null	null	disease	0.535994549	0.814814815	0.000271442	1	0
4288	MKI67	P46013	marker of proliferation Ki-67	null	null	C0019189	Hepatitis, Chronic	Digestive System Diseases	Disease or Syndrome	D006521	null	disease	0.464482648	0.666666667	0.12	1	0
4288	MKI67	P46013	marker of proliferation Ki-67	null	null	C0206637	Chondrosarcoma, Mesenchymal	Neoplasms	Neoplastic Process	D018211	null	disease	0.464482648	0.666666667	0.12	1	0
4288	MKI67	P46013	marker of proliferation Ki-67	null	null	C1876165	Copper-Overload Cirrhosis	Digestive System Diseases; Nervous System Diseases; Congenital, Hereditary, and Neonatal Diseases and Abnormalities; Nutritional and Metabolic Diseases	Disease or Syndrome	C566858	215600	disease	0.464482648	0.666666667	0.12	1	0
4288	MKI67	P46013	marker of proliferation Ki-67	null	null	C0333355	Inflammatory disease of mucous membrane	Digestive System Diseases; Stomatognathic Diseases	Pathologic Function	D052016	null	phenotype	0.464482648	0.666666667	0.08	1	0
4288	MKI67	P46013	marker of proliferation Ki-67	null	null	C0085167	Granular cell tumor	Neoplasms	Neoplastic Process	D016586	null	disease	0.464482648	0.666666667	0.005720142	2	0
4288	MKI67	P46013	marker of proliferation Ki-67	null	null	C0334463	Malignant Fibrous Histiocytoma	Neoplasms	Neoplastic Process	D051677	null	disease	0.464482648	0.666666667	0.003267234	3	0
4288	MKI67	P46013	marker of proliferation Ki-67	null	null	C0007140	Carcinosarcoma	Neoplasms	Neoplastic Process	D002296	null	disease	0.464482648	0.666666667	0.00272435	1	0
4288	MKI67	P46013	marker of proliferation Ki-67	null	null	C0008487	Chordoma	Neoplasms	Neoplastic Process	D002817	215400	disease	0.464482648	0.666666667	0.00272435	1	0
4288	MKI67	P46013	marker of proliferation Ki-67	null	null	C0334579	Anaplastic astrocytoma	Neoplasms	Neoplastic Process	D001254	null	disease	0.464482648	0.666666667	0.001628651	6	0
4288	MKI67	P46013	marker of proliferation Ki-67	null	null	C0751396	Well Differentiated Oligodendroglioma	Neoplasms	Neoplastic Process	D009837	137800	disease	0.464482648	0.666666667	0.001357209	5	0
4288	MKI67	P46013	marker of proliferation Ki-67	null	null	C0334590	Anaplastic Oligodendroglioma	Neoplasms	Neoplastic Process	D009837	null	disease	0.464482648	0.666666667	0.001085767	4	0
4288	MKI67	P46013	marker of proliferation Ki-67	null	null	C1762616	Meningioma, benign, no ICD-O subtype	Neoplasms; Nervous System Diseases	Neoplastic Process	null	null	disease	0.464482648	0.666666667	0.001085767	4	0
4288	MKI67	P46013	marker of proliferation Ki-67	null	null	C0333875	High-Grade Squamous Intraepithelial Lesions	Neoplasms; Female Urogenital Diseases and Pregnancy Complications; Pathological Conditions, Signs and Symptoms	Neoplastic Process	D065310	null	disease	0.464482648	0.666666667	0.000814326	3	0
4288	MKI67	P46013	marker of proliferation Ki-67	null	null	C0019562	Von Hippel-Lindau Syndrome	Nervous System Diseases; Cardiovascular Diseases	Disease or Syndrome	D006623	6,08,53,71,93,300	disease	0.464482648	0.666666667	0.000542884	2	0
4288	MKI67	P46013	marker of proliferation Ki-67	null	null	C0206734	Hemangioblastoma	Neoplasms	Neoplastic Process	D018325	null	disease	0.464482648	0.666666667	0.000542884	2	0
4288	MKI67	P46013	marker of proliferation Ki-67	null	null	C0280793	Mixed Oligodendroglioma-Astrocytoma	Neoplasms	Neoplastic Process	D009837	null	disease	0.464482648	0.666666667	0.000542884	2	0
4288	MKI67	P46013	marker of proliferation Ki-67	null	null	C0281784	Benign Meningioma	Neoplasms; Nervous System Diseases	Neoplastic Process	D008579	null	disease	0.464482648	0.666666667	0.000542884	2	0
4288	MKI67	P46013	marker of proliferation Ki-67	null	null	C0333873	Squamous intraepithelial lesion	Neoplasms; Female Urogenital Diseases and Pregnancy Complications; Pathological Conditions, Signs and Symptoms	Neoplastic Process	D065310	null	disease	0.464482648	0.666666667	0.000542884	2	0
4288	MKI67	P46013	marker of proliferation Ki-67	null	null	C0392784	Dermatofibrosarcoma Protuberans	Neoplasms	Neoplastic Process	D018223	null	disease	0.464482648	0.666666667	0.000542884	2	0
4288	MKI67	P46013	marker of proliferation Ki-67	null	null	C0009663	Condylomata Acuminata	Virus Diseases; Skin and Connective Tissue Diseases	Disease or Syndrome	D003218	null	disease	0.464482648	0.666666667	0.000271442	1	0
4288	MKI67	P46013	marker of proliferation Ki-67	null	null	C0010633	Cystadenoma	Neoplasms	Neoplastic Process	D003537	null	disease	0.464482648	0.666666667	0.000271442	1	0
4288	MKI67	P46013	marker of proliferation Ki-67	null	null	C0014474	Ependymoma	Neoplasms	Neoplastic Process	D004806	137800	disease	0.464482648	0.666666667	0.000271442	1	0
4288	MKI67	P46013	marker of proliferation Ki-67	null	null	C0016045	fibroma	Neoplasms	Neoplastic Process	D005350	null	disease	0.464482648	0.666666667	0.000271442	1	0
4288	MKI67	P46013	marker of proliferation Ki-67	null	null	C0023652	Lichen Sclerosus et Atrophicus	Skin and Connective Tissue Diseases	Disease or Syndrome	D018459	151590	disease	0.464482648	0.666666667	0.000271442	1	0
4288	MKI67	P46013	marker of proliferation Ki-67	null	null	C0033375	Prolactinoma	Neoplasms; Nervous System Diseases; Endocrine System Diseases	Neoplastic Process	D015175	6,05,55,56,00,634	disease	0.464482648	0.666666667	0.000271442	1	0
4288	MKI67	P46013	marker of proliferation Ki-67	null	null	C0037579	Soft Tissue Neoplasms	Neoplasms	Neoplastic Process	D012983	null	group	0.464482648	0.666666667	0.000271442	1	0
4288	MKI67	P46013	marker of proliferation Ki-67	null	null	C0042237	Malignant Vaginal Neoplasm	Neoplasms; Female Urogenital Diseases and Pregnancy Complications	Neoplastic Process	D014625	null	disease	0.464482648	0.666666667	0.000271442	1	0
4288	MKI67	P46013	marker of proliferation Ki-67	null	null	C0149951	Ovarian Fibromata	Neoplasms; Female Urogenital Diseases and Pregnancy Complications; Endocrine System Diseases	Neoplastic Process	C562391	166970	disease	0.464482648	0.666666667	0.000271442	1	0
4288	MKI67	P46013	marker of proliferation Ki-67	null	null	C0149978	Adenocarcinoma of rectum	null	Neoplastic Process	null	null	disease	0.464482648	0.666666667	0.000271442	1	0
4288	MKI67	P46013	marker of proliferation Ki-67	null	null	C0154084	Stage 0 Breast Carcinoma	null	Neoplastic Process	null	null	disease	0.464482648	0.666666667	0.000271442	1	0
4288	MKI67	P46013	marker of proliferation Ki-67	null	null	C0205874	Papilloma, Squamous Cell	Neoplasms	Neoplastic Process	D010212	null	disease	0.464482648	0.666666667	0.000271442	1	0
4288	MKI67	P46013	marker of proliferation Ki-67	null	null	C0205944	Sarcoma, Epithelioid	Neoplasms	Neoplastic Process	D012509	null	disease	0.464482648	0.666666667	0.000271442	1	0
4288	MKI67	P46013	marker of proliferation Ki-67	null	null	C0206644	Histiocytoma, Benign Fibrous	Neoplasms	Neoplastic Process	D018219	null	disease	0.464482648	0.666666667	0.000271442	1	0
4288	MKI67	P46013	marker of proliferation Ki-67	null	null	C0206675	Adenomatoid Tumor	Neoplasms	Neoplastic Process	D018254	null	disease	0.464482648	0.666666667	0.000271442	1	0
4288	MKI67	P46013	marker of proliferation Ki-67	null	null	C0206685	Acinar Cell Carcinoma	Neoplasms	Neoplastic Process	D018267	null	disease	0.464482648	0.666666667	0.000271442	1	0
4288	MKI67	P46013	marker of proliferation Ki-67	null	null	C0206743	Rhabdoid Tumor	Neoplasms	Neoplastic Process	D018335	609322	disease	0.464482648	0.666666667	0.000271442	1	0
4288	MKI67	P46013	marker of proliferation Ki-67	null	null	C0220611	childhood rhabdomyosarcoma	null	Neoplastic Process	null	null	disease	0.464482648	0.666666667	0.000271442	1	0
4288	MKI67	P46013	marker of proliferation Ki-67	null	null	C0238019	Carcinoma of extrahepatic bile duct	null	Neoplastic Process	null	null	disease	0.464482648	0.666666667	0.000271442	1	0
4288	MKI67	P46013	marker of proliferation Ki-67	null	null	C0240164	Squamous Papilloma of the Larynx	null	Neoplastic Process	null	null	disease	0.464482648	0.666666667	0.000271442	1	0
4288	MKI67	P46013	marker of proliferation Ki-67	null	null	C0259783	mixed gliomas	Neoplasms	Neoplastic Process	D005910	null	disease	0.464482648	0.666666667	0.000271442	1	0
4288	MKI67	P46013	marker of proliferation Ki-67	null	null	C0262659	Vagina Carcinoma	Neoplasms; Female Urogenital Diseases and Pregnancy Complications	Neoplastic Process	null	null	disease	0.464482648	0.666666667	0.000271442	1	0
4288	MKI67	P46013	marker of proliferation Ki-67	null	null	C0272394	Disorder of lymph node	Hemic and Lymphatic Diseases	Disease or Syndrome	null	null	disease	0.464482648	0.666666667	0.000271442	1	0
4288	MKI67	P46013	marker of proliferation Ki-67	null	null	C0280220	stage, ovarian epithelial cancer	null	Neoplastic Process	null	null	disease	0.464482648	0.666666667	0.000271442	1	0
4288	MKI67	P46013	marker of proliferation Ki-67	null	null	C0302180	Condyloma	null	Disease or Syndrome	null	null	disease	0.464482648	0.666666667	0.000271442	1	0
4288	MKI67	P46013	marker of proliferation Ki-67	null	null	C0333983	Hyperplastic Polyp	null	Neoplastic Process	null	null	disease	0.464482648	0.666666667	0.000271442	1	0
4288	MKI67	P46013	marker of proliferation Ki-67	null	null	C0334121	Inflammatory Myofibroblastic Tumor	Pathological Conditions, Signs and Symptoms	Neoplastic Process	D006104	null	disease	0.464482648	0.666666667	0.000271442	1	0
4288	MKI67	P46013	marker of proliferation Ki-67	null	null	C0334459	Infantile fibrosarcoma	null	Neoplastic Process	null	null	disease	0.464482648	0.666666667	0.000271442	1	0
4288	MKI67	P46013	marker of proliferation Ki-67	null	null	C0334583	Pilocytic Astrocytoma	Neoplasms	Neoplastic Process	D001254	null	disease	0.464482648	0.666666667	0.000271442	1	0
4288	MKI67	P46013	marker of proliferation Ki-67	null	null	C0341851	Condyloma acuminata of vulva	Virus Diseases; Skin and Connective Tissue Diseases	Disease or Syndrome	null	null	disease	0.464482648	0.666666667	0.000271442	1	0
4288	MKI67	P46013	marker of proliferation Ki-67	null	null	C0346053	Atypical fibroxanthoma of skin	null	Neoplastic Process	null	null	disease	0.464482648	0.666666667	0.000271442	1	0
4288	MKI67	P46013	marker of proliferation Ki-67	null	null	C0346208	Vaginal intraepithelial neoplasia	null	Neoplastic Process	null	null	disease	0.464482648	0.666666667	0.000271442	1	0
4288	MKI67	P46013	marker of proliferation Ki-67	null	null	C0346210	Vulval intraepithelial neoplasia	null	Neoplastic Process	null	null	disease	0.464482648	0.666666667	0.000271442	1	0
4288	MKI67	P46013	marker of proliferation Ki-67	null	null	C0431122	Atypical meningioma	Neoplasms; Nervous System Diseases	Neoplastic Process	null	null	disease	0.464482648	0.666666667	0.000271442	1	0
4288	MKI67	P46013	marker of proliferation Ki-67	null	null	C0496870	Benign neoplasm of liver	Neoplasms; Digestive System Diseases	Neoplastic Process	null	null	disease	0.464482648	0.666666667	0.000271442	1	0
4288	MKI67	P46013	marker of proliferation Ki-67	null	null	C0813147	Stage I Endometrial Carcinoma	null	Neoplastic Process	null	null	disease	0.464482648	0.666666667	0.000271442	1	0
4288	MKI67	P46013	marker of proliferation Ki-67	null	null	C0920420	cancer recurrence	null	Neoplastic Process	null	null	phenotype	0.464482648	0.666666667	0.000271442	1	0
4288	MKI67	P46013	marker of proliferation Ki-67	null	null	C1266118	Cellular fibroma	null	Neoplastic Process	null	null	disease	0.464482648	0.666666667	0.000271442	1	0
4288	MKI67	P46013	marker of proliferation Ki-67	null	null	C1266129	Atypical Lipoma	null	Neoplastic Process	null	null	disease	0.464482648	0.666666667	0.000271442	1	0
4288	MKI67	P46013	marker of proliferation Ki-67	null	null	C1266158	Nonseminomatous germ cell tumor	Neoplasms; Male Urogenital Diseases; Endocrine System Diseases	Neoplastic Process	C537844	273300	disease	0.464482648	0.666666667	0.000271442	1	0
4288	MKI67	P46013	marker of proliferation Ki-67	null	null	C1302773	Low Grade Squamous Intraepithelial Neoplasia	Neoplasms; Female Urogenital Diseases and Pregnancy Complications; Pathological Conditions, Signs and Symptoms	Neoplastic Process	D065310	null	disease	0.464482648	0.666666667	0.000271442	1	0
4288	MKI67	P46013	marker of proliferation Ki-67	null	null	C1449563	Cardiomyopathy, Familial Idiopathic	Cardiovascular Diseases	Disease or Syndrome	D002311	1,15,20,01,50,330	disease	0.464482648	0.666666667	0.000271442	1	0
4288	MKI67	P46013	marker of proliferation Ki-67	null	null	C1511306	Breast Diffuse Large B-Cell Lymphoma	null	Neoplastic Process	null	null	disease	0.464482648	0.666666667	0.000271442	1	0
4288	MKI67	P46013	marker of proliferation Ki-67	null	null	C1512260	grade I meningioma	null	Neoplastic Process	null	null	disease	0.464482648	0.666666667	0.000271442	1	0
4288	MKI67	P46013	marker of proliferation Ki-67	null	null	C1559154	Rash and Dermatitis Adverse Event Associated with Chemoradiation	null	Disease or Syndrome	null	null	disease	0.464482648	0.666666667	0.000271442	1	0
4288	MKI67	P46013	marker of proliferation Ki-67	null	null	C1567741	Alport Syndrome	Male Urogenital Diseases; Female Urogenital Diseases and Pregnancy Complications; Congenital, Hereditary, and Neonatal Diseases and Abnormalities; Skin and Connective Tissue Diseases	Disease or Syndrome	D009394	null	disease	0.464482648	0.666666667	0.000271442	1	0
4288	MKI67	P46013	marker of proliferation Ki-67	null	null	C2919828	Chronic ulcerative colitis	Digestive System Diseases	Disease or Syndrome	null	null	disease	0.464482648	0.666666667	0.000271442	1	0
4288	MKI67	P46013	marker of proliferation Ki-67	null	null	C3163622	Papillary Meningioma	Neoplasms; Nervous System Diseases	Neoplastic Process	D008579	null	disease	0.464482648	0.666666667	0.000271442	1	0
4288	MKI67	P46013	marker of proliferation Ki-67	null	null	C3163987	Endocervical adenocarcinoma in situ	Neoplasms	Neoplastic Process	null	null	disease	0.464482648	0.666666667	0.000271442	1	0
166785	MMAA	Q8IVH4	methylmalonic aciduria (cobalamin deficiency) cblA type	Metabolism	isomerase	C1855109	Methylmalonic aciduria cblA type	Congenital, Hereditary, and Neonatal Diseases and Abnormalities; Nutritional and Metabolic Diseases	Disease or Syndrome	C537360	251100	disease	0.811854232	0.148148148	0.48	3	4
166785	MMAA	Q8IVH4	methylmalonic aciduria (cobalamin deficiency) cblA type	Metabolism	isomerase	C0268583	Methylmalonic acidemia	Congenital, Hereditary, and Neonatal Diseases and Abnormalities; Nutritional and Metabolic Diseases	Disease or Syndrome	C537358	null	disease	0.811854232	0.148148148	0.000814326	3	0
166785	MMAA	Q8IVH4	methylmalonic aciduria (cobalamin deficiency) cblA type	Metabolism	isomerase	C0342720	Adenosylcobalamin synthesis defect	Nutritional and Metabolic Diseases	Disease or Syndrome	null	null	disease	0.811854232	0.148148148	0.000271442	1	0
166785	MMAA	Q8IVH4	methylmalonic aciduria (cobalamin deficiency) cblA type	Metabolism	isomerase	C0399448	Refractory periodontitis	null	Disease or Syndrome	null	null	disease	0.811854232	0.148148148	0.000271442	1	0
166785	MMAA	Q8IVH4	methylmalonic aciduria (cobalamin deficiency) cblA type	Metabolism	isomerase	C1272348	Disorder of vitamin B12	null	Disease or Syndrome	null	null	disease	0.811854232	0.148148148	0.000271442	1	0
8031	NCOA4	Q13772	nuclear receptor coactivator 4	null	null	C0038478	Struma Ovarii	Neoplasms	Neoplastic Process	D013330	null	disease	0.670753816	0.259259259	0.000271442	1	0
8031	NCOA4	Q13772	nuclear receptor coactivator 4	null	null	C0040147	Thyroiditis	Endocrine System Diseases	Disease or Syndrome	D013966	null	disease	0.670753816	0.259259259	0.000271442	1	0
8031	NCOA4	Q13772	nuclear receptor coactivator 4	null	null	C0205696	Anaplastic carcinoma	Neoplasms	Neoplastic Process	D002277	null	disease	0.670753816	0.259259259	0.000271442	1	0
8031	NCOA4	Q13772	nuclear receptor coactivator 4	null	null	C0677607	Hashimoto Disease	Endocrine System Diseases	Disease or Syndrome	D050031	140300	disease	0.670753816	0.259259259	0.000271442	1	0
8031	NCOA4	Q13772	nuclear receptor coactivator 4	null	null	C0920350	Autoimmune thyroiditis	Endocrine System Diseases; Immune System Diseases	Disease or Syndrome	D013967	null	disease	0.670753816	0.259259259	0.000271442	1	0
4886	NPY1R	P25929	neuropeptide Y receptor Y1	Signal Transduction	receptor	C0003469	Anxiety Disorders	Mental Disorders	Mental or Behavioral Dysfunction	D001008	null	group	0.650098025	0.407407407	0.2	2	0
4886	NPY1R	P25929	neuropeptide Y receptor Y1	Signal Transduction	receptor	C0236733	Amphetamine-Related Disorders	Substance-Related Disorders; Mental Disorders	Mental or Behavioral Dysfunction	D019969	null	disease	0.650098025	0.407407407	0.122367032	1	0
4886	NPY1R	P25929	neuropeptide Y receptor Y1	Signal Transduction	receptor	C0027794	Neural Tube Defects	Nervous System Diseases; Congenital, Hereditary, and Neonatal Diseases and Abnormalities	Finding	D009436	null	group	0.650098025	0.407407407	0.12	1	0
4886	NPY1R	P25929	neuropeptide Y receptor Y1	Signal Transduction	receptor	C0033941	Psychoses, Substance-Induced	Substance-Related Disorders; Mental Disorders	Mental or Behavioral Dysfunction	D011605	null	disease	0.650098025	0.407407407	0.12	1	0
4886	NPY1R	P25929	neuropeptide Y receptor Y1	Signal Transduction	receptor	C0040460	Toothache	Stomatognathic Diseases; Nervous System Diseases; Pathological Conditions, Signs and Symptoms	Sign or Symptom	D014098	null	phenotype	0.650098025	0.407407407	0.12	1	0
4886	NPY1R	P25929	neuropeptide Y receptor Y1	Signal Transduction	receptor	C0003123	Anorexia	Pathological Conditions, Signs and Symptoms	Disease or Syndrome	D000855	null	disease	0.650098025	0.407407407	0.08	1	0
4886	NPY1R	P25929	neuropeptide Y receptor Y1	Signal Transduction	receptor	C0014553	Absence Epilepsy	Nervous System Diseases	Disease or Syndrome	D004832	null	disease	0.650098025	0.407407407	0.08	1	0
4886	NPY1R	P25929	neuropeptide Y receptor Y1	Signal Transduction	receptor	C0043020	Wallerian Degeneration	Pathological Conditions, Signs and Symptoms	Cell or Molecular Dysfunction	D014855	null	phenotype	0.650098025	0.407407407	0.08	1	0
4886	NPY1R	P25929	neuropeptide Y receptor Y1	Signal Transduction	receptor	C0035305	Retinal Detachment	Eye Diseases	Disease or Syndrome	D012163	180050	disease	0.650098025	0.407407407	0.00272435	1	0
4886	NPY1R	P25929	neuropeptide Y receptor Y1	Signal Transduction	receptor	C0038587	Substance Withdrawal Syndrome	Substance-Related Disorders; Mental Disorders	Mental or Behavioral Dysfunction	D013375	null	disease	0.650098025	0.407407407	0.002367032	1	0
4886	NPY1R	P25929	neuropeptide Y receptor Y1	Signal Transduction	receptor	C0236736	Cocaine-Related Disorders	Substance-Related Disorders; Mental Disorders	Mental or Behavioral Dysfunction	D019970	null	disease	0.650098025	0.407407407	0.002367032	1	0
4886	NPY1R	P25929	neuropeptide Y receptor Y1	Signal Transduction	receptor	C1314691	Age at menarche	null	Finding	null	null	phenotype	0.650098025	0.407407407	0.002367032	1	0
4886	NPY1R	P25929	neuropeptide Y receptor Y1	Signal Transduction	receptor	C0019337	Heroin Dependence	Substance-Related Disorders; Mental Disorders	Mental or Behavioral Dysfunction	D006556	null	disease	0.650098025	0.407407407	0.000271442	1	0
4886	NPY1R	P25929	neuropeptide Y receptor Y1	Signal Transduction	receptor	C0027022	Myeloproliferative disease	Hemic and Lymphatic Diseases	Neoplastic Process	D009196	null	disease	0.650098025	0.407407407	0.000271442	1	0
4886	NPY1R	P25929	neuropeptide Y receptor Y1	Signal Transduction	receptor	C0236663	Alcohol withdrawal syndrome	null	Disease or Syndrome	null	null	disease	0.650098025	0.407407407	0.000271442	1	0
4886	NPY1R	P25929	neuropeptide Y receptor Y1	Signal Transduction	receptor	C1292778	Chronic myeloproliferative disorder	null	Neoplastic Process	null	null	disease	0.650098025	0.407407407	0.000271442	1	0
8650	NUMB	P49757	numb homolog (Drosophila)	Developmental Biology; Signal Transduction	signaling molecule	C0006663	Calcinosis	Nutritional and Metabolic Diseases	Pathologic Function	D002114	null	phenotype	0.702495167	0.296296296	0.002367032	1	0
8650	NUMB	P49757	numb homolog (Drosophila)	Developmental Biology; Signal Transduction	signaling molecule	C1611184	Calcification of coronary artery	null	Pathologic Function	null	null	phenotype	0.702495167	0.296296296	0.002367032	1	1
55690	PACS1	Q6VY07	phosphofurin acidic cluster sorting protein 1	null	null	C3554343	MENTAL RETARDATION, AUTOSOMAL DOMINANT 17	null	Disease or Syndrome	null	615009	disease	0.795667462	0.296296296	0.36	1	1
55690	PACS1	Q6VY07	phosphofurin acidic cluster sorting protein 1	null	null	C0236969	Substance-Related Disorders	Substance-Related Disorders; Mental Disorders	Mental or Behavioral Dysfunction	D019966	null	group	0.795667462	0.296296296	0.12	1	0
55690	PACS1	Q6VY07	phosphofurin acidic cluster sorting protein 1	null	null	C0028756	Obesity, Morbid	Nutritional and Metabolic Diseases; Pathological Conditions, Signs and Symptoms	Disease or Syndrome	D009767	602044	disease	0.795667462	0.296296296	0.000271442	1	0
55742	PARVA	Q9NVD7	parvin, alpha	Cell-Cell communication	cytoskeletal protein	C0086132	Depressive Symptoms	Behavior and Behavior Mechanisms	Sign or Symptom	D003863	null	phenotype	0.927215281	0.111111111	0.12	1	1
5178	PEG3	Q9GZU2	paternally expressed 3	null	transcription factor	C0023897	Liver Diseases, Parasitic	Parasitic Diseases; Digestive System Diseases	Disease or Syndrome	D008109	null	disease	0.639410216	0.592592593	0.12	1	0
5178	PEG3	Q9GZU2	paternally expressed 3	null	transcription factor	C0153382	Malignant neoplasm of oropharynx	null	Neoplastic Process	null	null	disease	0.639410216	0.592592593	0.000271442	1	0
5178	PEG3	Q9GZU2	paternally expressed 3	null	transcription factor	C0678213	Complete hydatidiform mole	Neoplasms; Female Urogenital Diseases and Pregnancy Complications	Neoplastic Process	D006828	231090	disease	0.639410216	0.592592593	0.000271442	1	0
5178	PEG3	Q9GZU2	paternally expressed 3	null	transcription factor	C0699889	Malignant Female Reproductive System Neoplasm	null	Neoplastic Process	null	null	disease	0.639410216	0.592592593	0.000271442	1	0
5178	PEG3	Q9GZU2	paternally expressed 3	null	transcription factor	C1135868	Gestational Trophoblastic Neoplasms	Neoplasms; Female Urogenital Diseases and Pregnancy Complications	Neoplastic Process	D031901	null	disease	0.639410216	0.592592593	0.000271442	1	0
5178	PEG3	Q9GZU2	paternally expressed 3	null	transcription factor	C1334177	Infiltrating Cervical Carcinoma	null	Neoplastic Process	null	null	disease	0.639410216	0.592592593	0.000271442	1	0
5178	PEG3	Q9GZU2	paternally expressed 3	null	transcription factor	C2349952	Oropharyngeal Carcinoma	Neoplasms; Stomatognathic Diseases; Otorhinolaryngologic Diseases	Neoplastic Process	D009959	null	disease	0.639410216	0.592592593	0.000271442	1	0
57115	PGLYRP4	Q96LB8	peptidoglycan recognition protein 4	null	defense/immunity protein; signaling molecule	C0876973	Infectious disease of lung	null	Disease or Syndrome	null	null	group	0.830999117	0.148148148	0.000271442	1	0
57115	PGLYRP4	Q96LB8	peptidoglycan recognition protein 4	null	defense/immunity protein; signaling molecule	C1832097	EPIDERMAL DIFFERENTIATION COMPLEX	null	Disease or Syndrome	null	152445	disease	0.830999117	0.148148148	0.000271442	1	0
51317	PHF21A	Q96BD5	PHD finger protein 21A	Chromatin organization; Hemostasis	transcription factor; ligase	C1832588	Chromosome 11p11.2 Deletion Syndrome	Neoplasms; Musculoskeletal Diseases; Congenital, Hereditary, and Neonatal Diseases and Abnormalities; Pathological Conditions, Signs and Symptoms	Disease or Syndrome	C538356	601224	disease	0.830999117	0.296296296	0.120542884	2	0
8503	PIK3R3	Q92569	phosphoinositide-3-kinase, regulatory subunit 3 (gamma)	Hemostasis; Immune System; Metabolism; Signal Transduction	enzyme modulator	C1522378	Leukemia, Large Granular Lymphocytic	Neoplasms; Hemic and Lymphatic Diseases; Immune System Diseases	Neoplastic Process	D054066	null	disease	0.657879818	0.62962963	0.000542884	2	0
8503	PIK3R3	Q92569	phosphoinositide-3-kinase, regulatory subunit 3 (gamma)	Hemostasis; Immune System; Metabolism; Signal Transduction	enzyme modulator	C3241937	Nonalcoholic Steatohepatitis	Digestive System Diseases	Disease or Syndrome	D065626	null	disease	0.657879818	0.62962963	0.000271442	1	0
55703	POLR3B	Q9NW08	polymerase (RNA) III (DNA directed) polypeptide B	Gene Expression; Immune System	transferase; nucleic acid binding	C3280644	LEUKODYSTROPHY, HYPOMYELINATING, 8, WITH OR WITHOUT OLIGODONTIA AND/OR HYPOGONADOTROPIC HYPOGONADISM	null	Disease or Syndrome	null	614381	disease	0.739069513	0.444444444	0.24	3	10
55703	POLR3B	Q9NW08	polymerase (RNA) III (DNA directed) polypeptide B	Gene Expression; Immune System	transferase; nucleic acid binding	C0023520	Leukodystrophy	Nervous System Diseases; Congenital, Hereditary, and Neonatal Diseases and Abnormalities; Nutritional and Metabolic Diseases	Disease or Syndrome	null	null	disease	0.739069513	0.444444444	0.001628651	6	0
55703	POLR3B	Q9NW08	polymerase (RNA) III (DNA directed) polypeptide B	Gene Expression; Immune System	transferase; nucleic acid binding	C0022735	Klinefelter Syndrome	Male Urogenital Diseases; Female Urogenital Diseases and Pregnancy Complications; Congenital, Hereditary, and Neonatal Diseases and Abnormalities; Endocrine System Diseases	Congenital Abnormality,Disease or Syndrome	D007713	null	disease	0.739069513	0.444444444	0.000814326	3	0
55703	POLR3B	Q9NW08	polymerase (RNA) III (DNA directed) polypeptide B	Gene Expression; Immune System	transferase; nucleic acid binding	C0271623	Hypogonadotropic hypogonadism	Endocrine System Diseases	Disease or Syndrome	D007006	null	disease	0.739069513	0.444444444	0.000814326	3	0
55703	POLR3B	Q9NW08	polymerase (RNA) III (DNA directed) polypeptide B	Gene Expression; Immune System	transferase; nucleic acid binding	C0020608	Hypodontia	Stomatognathic Diseases; Congenital, Hereditary, and Neonatal Diseases and Abnormalities	Congenital Abnormality	D000848	null	disease	0.739069513	0.444444444	0.000542884	2	0
55703	POLR3B	Q9NW08	polymerase (RNA) III (DNA directed) polypeptide B	Gene Expression; Immune System	transferase; nucleic acid binding	C2676243	Leukodystrophy, Hypomyelinating, with Hypodontia and Hypogonadotropic Hypogonadism	Stomatognathic Diseases; Nervous System Diseases; Congenital, Hereditary, and Neonatal Diseases and Abnormalities; Endocrine System Diseases; Pathological Conditions, Signs and Symptoms	Disease or Syndrome	C567313	607694	disease	0.739069513	0.444444444	0.000542884	2	1
55703	POLR3B	Q9NW08	polymerase (RNA) III (DNA directed) polypeptide B	Gene Expression; Immune System	transferase; nucleic acid binding	C0001403	Addison Disease	Endocrine System Diseases; Immune System Diseases	Disease or Syndrome	D000224	240200	disease	0.739069513	0.444444444	0.000271442	1	0
55703	POLR3B	Q9NW08	polymerase (RNA) III (DNA directed) polypeptide B	Gene Expression; Immune System	transferase; nucleic acid binding	C0026838	Muscle Spasticity	Musculoskeletal Diseases; Nervous System Diseases; Pathological Conditions, Signs and Symptoms	Sign or Symptom	D009128	null	phenotype	0.739069513	0.444444444	0.000271442	1	0
55703	POLR3B	Q9NW08	polymerase (RNA) III (DNA directed) polypeptide B	Gene Expression; Immune System	transferase; nucleic acid binding	C0038644	Sudden infant death syndrome	Pathological Conditions, Signs and Symptoms	Disease or Syndrome	D013398	5,16,00,06,00,16,32,72,000	disease	0.739069513	0.444444444	0.000271442	1	0
55703	POLR3B	Q9NW08	polymerase (RNA) III (DNA directed) polypeptide B	Gene Expression; Immune System	transferase; nucleic acid binding	C0270612	Leukoencephalopathies	Nervous System Diseases	Disease or Syndrome	D056784	null	disease	0.739069513	0.444444444	0.000271442	1	0
55703	POLR3B	Q9NW08	polymerase (RNA) III (DNA directed) polypeptide B	Gene Expression; Immune System	transferase; nucleic acid binding	C0375021	Human immunodeficiency virus, type 2 [HIV-2] infection in conditions classified elsewhere and of unspecified site	null	Disease or Syndrome	null	null	disease	0.739069513	0.444444444	0.000271442	1	0
403313	PPAPDC2	Q8IY26	phosphatidic acid phosphatase type 2 domain containing 2	null	phosphatase; hydrolase	C0424551	Impaired exercise tolerance	null	Finding	null	null	phenotype	1	0.037037037	0.000271442	1	0
5629	PROX1	Q92786	prospero homeobox 1	null	transcription factor; nucleic acid binding	C1849554	LYMPHANGIECTASIA, PULMONARY, CONGENITAL	Neoplasms; Respiratory Tract Diseases; Hemic and Lymphatic Diseases	Congenital Abnormality,Disease or Syndrome	C537727	265300	disease	0.57920536	0.555555556	0.08	0	0
5629	PROX1	Q92786	prospero homeobox 1	null	transcription factor; nucleic acid binding	C0282607	Vascular Neoplasms	Neoplasms; Cardiovascular Diseases	Neoplastic Process	D019043	null	group	0.57920536	0.555555556	0.003267234	2	0
5629	PROX1	Q92786	prospero homeobox 1	null	transcription factor; nucleic acid binding	C0024236	Lymphedema	Hemic and Lymphatic Diseases	Disease or Syndrome	D008209	null	disease	0.57920536	0.555555556	0.002367032	1	0
5629	PROX1	Q92786	prospero homeobox 1	null	transcription factor; nucleic acid binding	C0018923	Hemangiosarcoma	Neoplasms	Neoplastic Process	D006394	null	disease	0.57920536	0.555555556	0.000542884	2	0
5629	PROX1	Q92786	prospero homeobox 1	null	transcription factor; nucleic acid binding	C0018915	Hemangioendothelioma	Neoplasms	Neoplastic Process	D006390	null	disease	0.57920536	0.555555556	0.000271442	1	0
5629	PROX1	Q92786	prospero homeobox 1	null	transcription factor; nucleic acid binding	C0022568	Keratitis	Eye Diseases	Disease or Syndrome	D007634	null	disease	0.57920536	0.555555556	0.000271442	1	0
5629	PROX1	Q92786	prospero homeobox 1	null	transcription factor; nucleic acid binding	C0085109	Corneal Neovascularization	Eye Diseases	Disease or Syndrome	D016510	null	disease	0.57920536	0.555555556	0.000271442	1	0
5629	PROX1	Q92786	prospero homeobox 1	null	transcription factor; nucleic acid binding	C0152101	Hypoplastic Left Heart Syndrome	Cardiovascular Diseases; Congenital, Hereditary, and Neonatal Diseases and Abnormalities	Congenital Abnormality,Disease or Syndrome	D018636	241550	disease	0.57920536	0.555555556	0.000271442	1	0
5629	PROX1	Q92786	prospero homeobox 1	null	transcription factor; nucleic acid binding	C0267990	Adult-onset obesity	Nutritional and Metabolic Diseases; Pathological Conditions, Signs and Symptoms	Disease or Syndrome	null	null	disease	0.57920536	0.555555556	0.000271442	1	0
5629	PROX1	Q92786	prospero homeobox 1	null	transcription factor; nucleic acid binding	C1367420	Kaposiform Hemangioendothelioma	Virus Diseases; Neoplasms; Hemic and Lymphatic Diseases	Neoplastic Process	C537007	null	disease	0.57920536	0.555555556	0.000271442	1	0
57716	PRX	Q9BXM0	periaxin	null	null	C3540453	CHARCOT-MARIE-TOOTH DISEASE, DEMYELINATING, TYPE 4F	null	Disease or Syndrome	null	614895	disease	0.748206243	0.222222222	0.36	1	9
57716	PRX	Q9BXM0	periaxin	null	null	C0011195	Dejerine-Sottas Disease (disorder)	Nervous System Diseases; Congenital, Hereditary, and Neonatal Diseases and Abnormalities	Disease or Syndrome	D015417	1,45,90,03,04,040	disease	0.748206243	0.222222222	0.242171535	8	2
57716	PRX	Q9BXM0	periaxin	null	null	C0027888	Hereditary Motor and Sensory Neuropathies	Nervous System Diseases; Congenital, Hereditary, and Neonatal Diseases and Abnormalities	Disease or Syndrome	D015417	null	disease	0.748206243	0.222222222	0.120271442	1	1
57716	PRX	Q9BXM0	periaxin	null	null	C0270922	Peripheral demyelinating neuropathy	null	Disease or Syndrome	null	null	disease	0.748206243	0.222222222	0.000814326	3	0
57716	PRX	Q9BXM0	periaxin	null	null	C0598589	Inherited neuropathies	null	Disease or Syndrome	null	null	disease	0.748206243	0.222222222	0.000542884	2	0
57716	PRX	Q9BXM0	periaxin	null	null	C0027796	Neuralgia	Nervous System Diseases; Pathological Conditions, Signs and Symptoms	Sign or Symptom	D009437	null	phenotype	0.748206243	0.222222222	0.000271442	1	0
57716	PRX	Q9BXM0	periaxin	null	null	C0151313	Sensory neuropathy	Nervous System Diseases	Disease or Syndrome	null	null	disease	0.748206243	0.222222222	0.000271442	1	0
5911	RAP2A	P10114	RAP2A, member of RAS oncogene family	null	enzyme modulator	C0279746	Adenocarcinoma of salivary gland	null	Neoplastic Process	null	null	disease	0.715638067	0.407407407	0.000271442	1	0
5911	RAP2A	P10114	RAP2A, member of RAS oncogene family	null	enzyme modulator	C0948249	Femoral artery occlusion	null	Disease or Syndrome	null	null	disease	0.715638067	0.407407407	0.000271442	1	0
5911	RAP2A	P10114	RAP2A, member of RAS oncogene family	null	enzyme modulator	C1843661	Spastic Paraplegia, Ataxia, And Mental Retardation	Nervous System Diseases; Pathological Conditions, Signs and Symptoms; Behavior and Behavior Mechanisms; Mental Disorders	Disease or Syndrome	C564378	607565	disease	0.715638067	0.407407407	0.000271442	1	0
6000	RGS7	P49802	regulator of G-protein signaling 7	Signal Transduction	enzyme modulator	C1868649	PANIC DISORDER 1	null	Disease or Syndrome	null	167870	disease	0.781645844	0.333333333	0.000271442	1	0
58480	RHOU	Q7L0Q8	ras homolog family member U	Signal Transduction	enzyme modulator	C0007117	Basal cell carcinoma	Neoplasms	Neoplastic Process	D002280	null	disease	0.708861126	0.222222222	0.002367032	1	1
58480	RHOU	Q7L0Q8	ras homolog family member U	Signal Transduction	enzyme modulator	C0153567	Uterine Cancer	Neoplasms; Female Urogenital Diseases and Pregnancy Complications	Neoplastic Process	D014594	null	disease	0.708861126	0.222222222	0.000271442	1	0
80352	RNF39	Q9H2S5	ring finger protein 39	null	null	C0001175	Acquired Immunodeficiency Syndrome	Virus Diseases; Immune System Diseases	Disease or Syndrome	D000163	null	disease	0.830999117	0.296296296	0.002638474	1	0
27330	RPS6KA6	Q9UK32	ribosomal protein S6 kinase, 90kDa, polypeptide 6	Developmental Biology; Neuronal System	transfer/carrier protein; transferase; calcium-binding protein; kinase	C2931498	Mental Retardation, X-Linked 1	Nervous System Diseases; Congenital, Hereditary, and Neonatal Diseases and Abnormalities	Disease or Syndrome	C567906	309530	disease	0.715638067	0.444444444	0.000271442	1	0
6334	SCN8A	Q9UQD0	sodium channel, voltage gated, type VIII alpha subunit	Developmental Biology; Muscle contraction	transporter	C3281191	EPILEPTIC ENCEPHALOPATHY, EARLY INFANTILE, 13	null	Disease or Syndrome	null	614558	disease	0.583094921	0.703703704	0.24	5	9
6334	SCN8A	Q9UQD0	sodium channel, voltage gated, type VIII alpha subunit	Developmental Biology; Muscle contraction	transporter	C0032768	Postherpetic neuralgia	Nervous System Diseases; Pathological Conditions, Signs and Symptoms	Disease or Syndrome	D051474	null	disease	0.583094921	0.703703704	0.120271442	1	0
6334	SCN8A	Q9UQD0	sodium channel, voltage gated, type VIII alpha subunit	Developmental Biology; Muscle contraction	transporter	C0007758	Cerebellar Ataxia	Nervous System Diseases; Pathological Conditions, Signs and Symptoms	Sign or Symptom	D002524	null	phenotype	0.583094921	0.703703704	0.12	1	0
6334	SCN8A	Q9UQD0	sodium channel, voltage gated, type VIII alpha subunit	Developmental Biology; Muscle contraction	transporter	C0393706	Early infantile epileptic encephalopathy with suppression bursts	null	Disease or Syndrome	null	null	disease	0.583094921	0.703703704	0.12	0	0
6334	SCN8A	Q9UQD0	sodium channel, voltage gated, type VIII alpha subunit	Developmental Biology; Muscle contraction	transporter	C3280415	COGNITIVE IMPAIRMENT WITH OR WITHOUT CEREBELLAR ATAXIA	null	Disease or Syndrome	null	614306	disease	0.583094921	0.703703704	0.12	0	1
6334	SCN8A	Q9UQD0	sodium channel, voltage gated, type VIII alpha subunit	Developmental Biology; Muscle contraction	transporter	C0014550	Epilepsies, Myoclonic	Nervous System Diseases	Disease or Syndrome	D004831	null	disease	0.583094921	0.703703704	0.00272435	1	0
6334	SCN8A	Q9UQD0	sodium channel, voltage gated, type VIII alpha subunit	Developmental Biology; Muscle contraction	transporter	C0270736	Essential Tremor	Nervous System Diseases	Disease or Syndrome	D020329	null	disease	0.583094921	0.703703704	0.002638474	1	0
6334	SCN8A	Q9UQD0	sodium channel, voltage gated, type VIII alpha subunit	Developmental Biology; Muscle contraction	transporter	C0026760	Multiple Epiphyseal Dysplasia	Musculoskeletal Diseases; Congenital, Hereditary, and Neonatal Diseases and Abnormalities	Congenital Abnormality,Disease or Syndrome	D010009	null	disease	0.583094921	0.703703704	0.001900093	7	0
6334	SCN8A	Q9UQD0	sodium channel, voltage gated, type VIII alpha subunit	Developmental Biology; Muscle contraction	transporter	C0543888	Epileptic encephalopathy	null	Disease or Syndrome	null	null	disease	0.583094921	0.703703704	0.001628651	6	0
6334	SCN8A	Q9UQD0	sodium channel, voltage gated, type VIII alpha subunit	Developmental Biology; Muscle contraction	transporter	C0041834	Erythema	Skin and Connective Tissue Diseases	Sign or Symptom	D004890	null	phenotype	0.583094921	0.703703704	0.001085767	4	0
6334	SCN8A	Q9UQD0	sodium channel, voltage gated, type VIII alpha subunit	Developmental Biology; Muscle contraction	transporter	C0205858	General Paralysis	Bacterial Infections and Mycoses; Nervous System Diseases	Disease or Syndrome	D009494	null	disease	0.583094921	0.703703704	0.000814326	3	0
6334	SCN8A	Q9UQD0	sodium channel, voltage gated, type VIII alpha subunit	Developmental Biology; Muscle contraction	transporter	C0272002	alpha^0^ Thalassemia	Hemic and Lymphatic Diseases; Congenital, Hereditary, and Neonatal Diseases and Abnormalities	Disease or Syndrome	null	null	disease	0.583094921	0.703703704	0.000814326	3	0
6334	SCN8A	Q9UQD0	sodium channel, voltage gated, type VIII alpha subunit	Developmental Biology; Muscle contraction	transporter	C0393593	Dystonia Disorders	Nervous System Diseases	Disease or Syndrome	D020821	null	disease	0.583094921	0.703703704	0.000814326	3	0
6334	SCN8A	Q9UQD0	sodium channel, voltage gated, type VIII alpha subunit	Developmental Biology; Muscle contraction	transporter	C0410538	Pseudoachondroplasia	Musculoskeletal Diseases; Congenital, Hereditary, and Neonatal Diseases and Abnormalities	Congenital Abnormality,Disease or Syndrome	C535819	177170	disease	0.583094921	0.703703704	0.000542884	2	0
6334	SCN8A	Q9UQD0	sodium channel, voltage gated, type VIII alpha subunit	Developmental Biology; Muscle contraction	transporter	C0002726	Amyloidosis	Nutritional and Metabolic Diseases	Disease or Syndrome	D000686	null	disease	0.583094921	0.703703704	0.000271442	1	0
6334	SCN8A	Q9UQD0	sodium channel, voltage gated, type VIII alpha subunit	Developmental Biology; Muscle contraction	transporter	C0006012	Borderline Personality Disorder	Mental Disorders	Mental or Behavioral Dysfunction	D001883	null	disease	0.583094921	0.703703704	0.000271442	1	0
6334	SCN8A	Q9UQD0	sodium channel, voltage gated, type VIII alpha subunit	Developmental Biology; Muscle contraction	transporter	C0020305	Hydrops Fetalis	Female Urogenital Diseases and Pregnancy Complications; Hemic and Lymphatic Diseases; Congenital, Hereditary, and Neonatal Diseases and Abnormalities; Immune System Diseases; Pathological Conditions, Signs and Symptoms	Disease or Syndrome	D015160	null	disease	0.583094921	0.703703704	0.000271442	1	0
6334	SCN8A	Q9UQD0	sodium channel, voltage gated, type VIII alpha subunit	Developmental Biology; Muscle contraction	transporter	C0031069	Familial Mediterranean Fever	Congenital, Hereditary, and Neonatal Diseases and Abnormalities	Disease or Syndrome	D010505	249100	disease	0.583094921	0.703703704	0.000271442	1	0
6334	SCN8A	Q9UQD0	sodium channel, voltage gated, type VIII alpha subunit	Developmental Biology; Muscle contraction	transporter	C0037763	Spasm	Nervous System Diseases; Pathological Conditions, Signs and Symptoms	Sign or Symptom	D013035	null	phenotype	0.583094921	0.703703704	0.000271442	1	0
6334	SCN8A	Q9UQD0	sodium channel, voltage gated, type VIII alpha subunit	Developmental Biology; Muscle contraction	transporter	C0085584	Encephalopathies	Digestive System Diseases; Nervous System Diseases; Nutritional and Metabolic Diseases; Pathological Conditions, Signs and Symptoms; Behavior and Behavior Mechanisms; Mental Disorders	Disease or Syndrome	null	null	disease	0.583094921	0.703703704	0.000271442	1	0
6334	SCN8A	Q9UQD0	sodium channel, voltage gated, type VIII alpha subunit	Developmental Biology; Muscle contraction	transporter	C0205748	Dysplastic Nevus	Neoplasms; Congenital, Hereditary, and Neonatal Diseases and Abnormalities	Neoplastic Process	D004416	null	disease	0.583094921	0.703703704	0.000271442	1	0
6334	SCN8A	Q9UQD0	sodium channel, voltage gated, type VIII alpha subunit	Developmental Biology; Muscle contraction	transporter	C0220726	Diastrophic dysplasia	Musculoskeletal Diseases; Congenital, Hereditary, and Neonatal Diseases and Abnormalities; Endocrine System Diseases	Congenital Abnormality,Disease or Syndrome	C536170	6,06,71,82,22,600	disease	0.583094921	0.703703704	0.000271442	1	0
6334	SCN8A	Q9UQD0	sodium channel, voltage gated, type VIII alpha subunit	Developmental Biology; Muscle contraction	transporter	C0234378	Static Tremor	Nervous System Diseases; Pathological Conditions, Signs and Symptoms	Sign or Symptom	D014202	null	phenotype	0.583094921	0.703703704	0.000271442	1	0
6334	SCN8A	Q9UQD0	sodium channel, voltage gated, type VIII alpha subunit	Developmental Biology; Muscle contraction	transporter	C0343284	Chondrodysplasia	null	Congenital Abnormality	null	null	disease	0.583094921	0.703703704	0.000271442	1	0
6334	SCN8A	Q9UQD0	sodium channel, voltage gated, type VIII alpha subunit	Developmental Biology; Muscle contraction	transporter	C0472761	Homozygous alpha thalassemia	Hemic and Lymphatic Diseases; Congenital, Hereditary, and Neonatal Diseases and Abnormalities	Disease or Syndrome	null	null	disease	0.583094921	0.703703704	0.000271442	1	0
6334	SCN8A	Q9UQD0	sodium channel, voltage gated, type VIII alpha subunit	Developmental Biology; Muscle contraction	transporter	C0730321	Punctate inner choroidopathy	null	Disease or Syndrome	null	null	disease	0.583094921	0.703703704	0.000271442	1	0
6334	SCN8A	Q9UQD0	sodium channel, voltage gated, type VIII alpha subunit	Developmental Biology; Muscle contraction	transporter	C0751122	Infantile Severe Myoclonic Epilepsy	Nervous System Diseases	Disease or Syndrome	D004831	607208	disease	0.583094921	0.703703704	0.000271442	1	0
6334	SCN8A	Q9UQD0	sodium channel, voltage gated, type VIII alpha subunit	Developmental Biology; Muscle contraction	transporter	C0751495	Seizures, Focal	Nervous System Diseases; Pathological Conditions, Signs and Symptoms	Sign or Symptom	D012640	null	phenotype	0.583094921	0.703703704	0.000271442	1	0
6334	SCN8A	Q9UQD0	sodium channel, voltage gated, type VIII alpha subunit	Developmental Biology; Muscle contraction	transporter	C1302790	Congenital malformation syndrome	Congenital, Hereditary, and Neonatal Diseases and Abnormalities	Disease or Syndrome	null	null	disease	0.583094921	0.703703704	0.000271442	1	0
6334	SCN8A	Q9UQD0	sodium channel, voltage gated, type VIII alpha subunit	Developmental Biology; Muscle contraction	transporter	C2220255	Motor disturbances	null	Sign or Symptom	null	null	phenotype	0.583094921	0.703703704	0.000271442	1	0
6334	SCN8A	Q9UQD0	sodium channel, voltage gated, type VIII alpha subunit	Developmental Biology; Muscle contraction	transporter	C2931919	X-linked infantile spasm syndrome	Nervous System Diseases; Eye Diseases; Congenital, Hereditary, and Neonatal Diseases and Abnormalities	Disease or Syndrome	C538670	null	disease	0.583094921	0.703703704	0.000271442	1	0
5265	SERPINA1	P01009	serpin peptidase inhibitor, clade A (alpha-1 antiproteinase, antitrypsin), member 1	Hemostasis; Metabolism of proteins; Vesicle-mediated transport	enzyme modulator	C0221757	alpha 1-Antitrypsin Deficiency	Digestive System Diseases; Respiratory Tract Diseases; Congenital, Hereditary, and Neonatal Diseases and Abnormalities; Pathological Conditions, Signs and Symptoms	Disease or Syndrome	D019896	613490	disease	0.433635923	0.888888889	0.438751952	127	11
5265	SERPINA1	P01009	serpin peptidase inhibitor, clade A (alpha-1 antiproteinase, antitrypsin), member 1	Hemostasis; Metabolism of proteins; Vesicle-mediated transport	enzyme modulator	C0034067	Pulmonary Emphysema	Respiratory Tract Diseases	Disease or Syndrome	D011656	null	disease	0.433635923	0.888888889	0.156035756	116	0
5265	SERPINA1	P01009	serpin peptidase inhibitor, clade A (alpha-1 antiproteinase, antitrypsin), member 1	Hemostasis; Metabolism of proteins; Vesicle-mediated transport	enzyme modulator	C0006267	Bronchiectasis	Respiratory Tract Diseases	Disease or Syndrome	D001987	null	disease	0.433635923	0.888888889	0.131096779	9	0
5265	SERPINA1	P01009	serpin peptidase inhibitor, clade A (alpha-1 antiproteinase, antitrypsin), member 1	Hemostasis; Metabolism of proteins; Vesicle-mediated transport	enzyme modulator	C0003949	Asbestosis	Respiratory Tract Diseases; Occupational Diseases	Disease or Syndrome	D001195	null	disease	0.433635923	0.888888889	0.125634266	2	0
5265	SERPINA1	P01009	serpin peptidase inhibitor, clade A (alpha-1 antiproteinase, antitrypsin), member 1	Hemostasis; Metabolism of proteins; Vesicle-mediated transport	enzyme modulator	C0013990	Pathological accumulation of air in tissues	Pathological Conditions, Signs and Symptoms	Pathologic Function	D004646	null	phenotype	0.433635923	0.888888889	0.124734064	3	0
5265	SERPINA1	P01009	serpin peptidase inhibitor, clade A (alpha-1 antiproteinase, antitrypsin), member 1	Hemostasis; Metabolism of proteins; Vesicle-mediated transport	enzyme modulator	C0030328	Panniculitis, Nodular Nonsuppurative	Skin and Connective Tissue Diseases	Disease or Syndrome	D010201	null	disease	0.433635923	0.888888889	0.120542884	3	0
5265	SERPINA1	P01009	serpin peptidase inhibitor, clade A (alpha-1 antiproteinase, antitrypsin), member 1	Hemostasis; Metabolism of proteins; Vesicle-mediated transport	enzyme modulator	C0039841	Thiamine Deficiency	Nutritional and Metabolic Diseases	Disease or Syndrome	D013832	null	disease	0.433635923	0.888888889	0.12	1	0
5265	SERPINA1	P01009	serpin peptidase inhibitor, clade A (alpha-1 antiproteinase, antitrypsin), member 1	Hemostasis; Metabolism of proteins; Vesicle-mediated transport	enzyme modulator	C0751157	FRAXE Syndrome	Nervous System Diseases; Congenital, Hereditary, and Neonatal Diseases and Abnormalities	Congenital Abnormality,Disease or Syndrome	D005600	309548	disease	0.433635923	0.888888889	0.12	0	1
5265	SERPINA1	P01009	serpin peptidase inhibitor, clade A (alpha-1 antiproteinase, antitrypsin), member 1	Hemostasis; Metabolism of proteins; Vesicle-mediated transport	enzyme modulator	C0030305	Pancreatitis	Digestive System Diseases	Disease or Syndrome	D010195	null	disease	0.433635923	0.888888889	0.080814326	4	0
5265	SERPINA1	P01009	serpin peptidase inhibitor, clade A (alpha-1 antiproteinase, antitrypsin), member 1	Hemostasis; Metabolism of proteins; Vesicle-mediated transport	enzyme modulator	C0020428	Hyperaldosteronism	Endocrine System Diseases	Disease or Syndrome	D006929	null	disease	0.433635923	0.888888889	0.08	1	0
5265	SERPINA1	P01009	serpin peptidase inhibitor, clade A (alpha-1 antiproteinase, antitrypsin), member 1	Hemostasis; Metabolism of proteins; Vesicle-mediated transport	enzyme modulator	C0020542	Pulmonary Hypertension	Respiratory Tract Diseases	Pathologic Function	D006976	null	phenotype	0.433635923	0.888888889	0.08	1	0
5265	SERPINA1	P01009	serpin peptidase inhibitor, clade A (alpha-1 antiproteinase, antitrypsin), member 1	Hemostasis; Metabolism of proteins; Vesicle-mediated transport	enzyme modulator	C0023904	Liver Neoplasms, Experimental	Neoplasms; Digestive System Diseases	Experimental Model of Disease,Neoplastic Process	D008114	null	phenotype	0.433635923	0.888888889	0.08	1	0
5265	SERPINA1	P01009	serpin peptidase inhibitor, clade A (alpha-1 antiproteinase, antitrypsin), member 1	Hemostasis; Metabolism of proteins; Vesicle-mediated transport	enzyme modulator	C0033687	Proteinuria	Male Urogenital Diseases; Female Urogenital Diseases and Pregnancy Complications; Pathological Conditions, Signs and Symptoms	Finding	D011507	null	phenotype	0.433635923	0.888888889	0.08	1	0
5265	SERPINA1	P01009	serpin peptidase inhibitor, clade A (alpha-1 antiproteinase, antitrypsin), member 1	Hemostasis; Metabolism of proteins; Vesicle-mediated transport	enzyme modulator	C3501835	alpha-1-Antitrypsin Deficiency, Autosomal Recessive	Digestive System Diseases; Respiratory Tract Diseases; Congenital, Hereditary, and Neonatal Diseases and Abnormalities; Pathological Conditions, Signs and Symptoms	Disease or Syndrome	C566273	null	disease	0.433635923	0.888888889	0.011672	43	0
5265	SERPINA1	P01009	serpin peptidase inhibitor, clade A (alpha-1 antiproteinase, antitrypsin), member 1	Hemostasis; Metabolism of proteins; Vesicle-mediated transport	enzyme modulator	C0600260	Lung Diseases, Obstructive	Respiratory Tract Diseases	Disease or Syndrome	D008173	null	disease	0.433635923	0.888888889	0.010825337	9	0
5265	SERPINA1	P01009	serpin peptidase inhibitor, clade A (alpha-1 antiproteinase, antitrypsin), member 1	Hemostasis; Metabolism of proteins; Vesicle-mediated transport	enzyme modulator	C0009447	Common Variable Immunodeficiency	Immune System Diseases	Disease or Syndrome	D017074	607594	disease	0.433635923	0.888888889	0.005005506	2	0
5265	SERPINA1	P01009	serpin peptidase inhibitor, clade A (alpha-1 antiproteinase, antitrypsin), member 1	Hemostasis; Metabolism of proteins; Vesicle-mediated transport	enzyme modulator	C0019158	Hepatitis	Digestive System Diseases	Disease or Syndrome	D006505	null	disease	0.433635923	0.888888889	0.003538676	4	0
5265	SERPINA1	P01009	serpin peptidase inhibitor, clade A (alpha-1 antiproteinase, antitrypsin), member 1	Hemostasis; Metabolism of proteins; Vesicle-mediated transport	enzyme modulator	C0001883	Airway Obstruction	Respiratory Tract Diseases	Disease or Syndrome	D000402	null	disease	0.433635923	0.888888889	0.003181358	4	0
5265	SERPINA1	P01009	serpin peptidase inhibitor, clade A (alpha-1 antiproteinase, antitrypsin), member 1	Hemostasis; Metabolism of proteins; Vesicle-mediated transport	enzyme modulator	C0013404	Dyspnea	Respiratory Tract Diseases; Pathological Conditions, Signs and Symptoms	Sign or Symptom	D004417	null	phenotype	0.433635923	0.888888889	0.003181358	3	0
5265	SERPINA1	P01009	serpin peptidase inhibitor, clade A (alpha-1 antiproteinase, antitrypsin), member 1	Hemostasis; Metabolism of proteins; Vesicle-mediated transport	enzyme modulator	C3495801	Granulomatosis with polyangiitis	Respiratory Tract Diseases; Cardiovascular Diseases; Immune System Diseases	Disease or Syndrome	D014890	608710	disease	0.433635923	0.888888889	0.002995792	2	0
5265	SERPINA1	P01009	serpin peptidase inhibitor, clade A (alpha-1 antiproteinase, antitrypsin), member 1	Hemostasis; Metabolism of proteins; Vesicle-mediated transport	enzyme modulator	C0149521	Pancreatitis, Chronic	Digestive System Diseases	Disease or Syndrome	D050500	null	disease	0.433635923	0.888888889	0.002909916	3	0
5265	SERPINA1	P01009	serpin peptidase inhibitor, clade A (alpha-1 antiproteinase, antitrypsin), member 1	Hemostasis; Metabolism of proteins; Vesicle-mediated transport	enzyme modulator	C0014836	Escherichia coli Infections	Bacterial Infections and Mycoses	Disease or Syndrome	D004927	null	group	0.433635923	0.888888889	0.00272435	1	0
5265	SERPINA1	P01009	serpin peptidase inhibitor, clade A (alpha-1 antiproteinase, antitrypsin), member 1	Hemostasis; Metabolism of proteins; Vesicle-mediated transport	enzyme modulator	C0014849	Esophageal and Gastric Varices	Digestive System Diseases	Acquired Abnormality	D004932	null	disease	0.433635923	0.888888889	0.00272435	1	0
5265	SERPINA1	P01009	serpin peptidase inhibitor, clade A (alpha-1 antiproteinase, antitrypsin), member 1	Hemostasis; Metabolism of proteins; Vesicle-mediated transport	enzyme modulator	C0010200	Coughing	Respiratory Tract Diseases; Pathological Conditions, Signs and Symptoms	Sign or Symptom	D003371	null	phenotype	0.433635923	0.888888889	0.002638474	2	0
5265	SERPINA1	P01009	serpin peptidase inhibitor, clade A (alpha-1 antiproteinase, antitrypsin), member 1	Hemostasis; Metabolism of proteins; Vesicle-mediated transport	enzyme modulator	C0020541	Hypertension, Portal	Digestive System Diseases	Disease or Syndrome	D006975	null	disease	0.433635923	0.888888889	0.002638474	2	0
5265	SERPINA1	P01009	serpin peptidase inhibitor, clade A (alpha-1 antiproteinase, antitrypsin), member 1	Hemostasis; Metabolism of proteins; Vesicle-mediated transport	enzyme modulator	C0023891	Liver Cirrhosis, Alcoholic	Digestive System Diseases; Substance-Related Disorders	Disease or Syndrome	D008104	null	disease	0.433635923	0.888888889	0.002638474	2	0
5265	SERPINA1	P01009	serpin peptidase inhibitor, clade A (alpha-1 antiproteinase, antitrypsin), member 1	Hemostasis; Metabolism of proteins; Vesicle-mediated transport	enzyme modulator	C0035455	Rhinitis	Respiratory Tract Diseases; Otorhinolaryngologic Diseases	Disease or Syndrome	D012220	null	disease	0.433635923	0.888888889	0.002638474	2	0
5265	SERPINA1	P01009	serpin peptidase inhibitor, clade A (alpha-1 antiproteinase, antitrypsin), member 1	Hemostasis; Metabolism of proteins; Vesicle-mediated transport	enzyme modulator	C0175702	Williams Syndrome	Nervous System Diseases; Cardiovascular Diseases; Congenital, Hereditary, and Neonatal Diseases and Abnormalities	Congenital Abnormality,Disease or Syndrome	D018980	194050	disease	0.433635923	0.888888889	0.002638474	1	0
5265	SERPINA1	P01009	serpin peptidase inhibitor, clade A (alpha-1 antiproteinase, antitrypsin), member 1	Hemostasis; Metabolism of proteins; Vesicle-mediated transport	enzyme modulator	C0376670	Pancreatitis, Alcoholic	Digestive System Diseases; Substance-Related Disorders	Disease or Syndrome	D019512	null	disease	0.433635923	0.888888889	0.002638474	2	0
5265	SERPINA1	P01009	serpin peptidase inhibitor, clade A (alpha-1 antiproteinase, antitrypsin), member 1	Hemostasis; Metabolism of proteins; Vesicle-mediated transport	enzyme modulator	C0003499	Supravalvular aortic stenosis	Cardiovascular Diseases	Disease or Syndrome	D021921	185500	disease	0.433635923	0.888888889	0.002367032	1	0
5265	SERPINA1	P01009	serpin peptidase inhibitor, clade A (alpha-1 antiproteinase, antitrypsin), member 1	Hemostasis; Metabolism of proteins; Vesicle-mediated transport	enzyme modulator	C0012691	Dislocations	Wounds and Injuries	Injury or Poisoning	D004204	null	disease	0.433635923	0.888888889	0.002367032	1	0
5265	SERPINA1	P01009	serpin peptidase inhibitor, clade A (alpha-1 antiproteinase, antitrypsin), member 1	Hemostasis; Metabolism of proteins; Vesicle-mediated transport	enzyme modulator	C0017665	Membranous glomerulonephritis	Male Urogenital Diseases; Female Urogenital Diseases and Pregnancy Complications; Immune System Diseases	Disease or Syndrome	D015433	null	disease	0.433635923	0.888888889	0.002367032	1	0
5265	SERPINA1	P01009	serpin peptidase inhibitor, clade A (alpha-1 antiproteinase, antitrypsin), member 1	Hemostasis; Metabolism of proteins; Vesicle-mediated transport	enzyme modulator	C0027430	Nasal Polyps	Respiratory Tract Diseases; Otorhinolaryngologic Diseases; Pathological Conditions, Signs and Symptoms	Disease or Syndrome	D009298	null	disease	0.433635923	0.888888889	0.002367032	1	0
5265	SERPINA1	P01009	serpin peptidase inhibitor, clade A (alpha-1 antiproteinase, antitrypsin), member 1	Hemostasis; Metabolism of proteins; Vesicle-mediated transport	enzyme modulator	C0028797	Occupational Diseases	Occupational Diseases	Disease or Syndrome	D009784	null	group	0.433635923	0.888888889	0.002367032	1	0
5265	SERPINA1	P01009	serpin peptidase inhibitor, clade A (alpha-1 antiproteinase, antitrypsin), member 1	Hemostasis; Metabolism of proteins; Vesicle-mediated transport	enzyme modulator	C0030848	Peyronie Disease	Male Urogenital Diseases; Skin and Connective Tissue Diseases	Disease or Syndrome	D010411	171000	disease	0.433635923	0.888888889	0.002367032	1	0
5265	SERPINA1	P01009	serpin peptidase inhibitor, clade A (alpha-1 antiproteinase, antitrypsin), member 1	Hemostasis; Metabolism of proteins; Vesicle-mediated transport	enzyme modulator	C0031090	Periodontal Diseases	Stomatognathic Diseases	Disease or Syndrome	D010510	null	group	0.433635923	0.888888889	0.002367032	1	0
5265	SERPINA1	P01009	serpin peptidase inhibitor, clade A (alpha-1 antiproteinase, antitrypsin), member 1	Hemostasis; Metabolism of proteins; Vesicle-mediated transport	enzyme modulator	C0037199	Sinusitis	Respiratory Tract Diseases; Otorhinolaryngologic Diseases	Disease or Syndrome	D012852	null	disease	0.433635923	0.888888889	0.002367032	1	0
5265	SERPINA1	P01009	serpin peptidase inhibitor, clade A (alpha-1 antiproteinase, antitrypsin), member 1	Hemostasis; Metabolism of proteins; Vesicle-mediated transport	enzyme modulator	C0085096	Peripheral Vascular Diseases	Cardiovascular Diseases	Disease or Syndrome	D016491	null	disease	0.433635923	0.888888889	0.002367032	1	0
5265	SERPINA1	P01009	serpin peptidase inhibitor, clade A (alpha-1 antiproteinase, antitrypsin), member 1	Hemostasis; Metabolism of proteins; Vesicle-mediated transport	enzyme modulator	C0282193	Iron Overload	Nutritional and Metabolic Diseases	Disease or Syndrome	D019190	null	disease	0.433635923	0.888888889	0.002367032	1	0
5265	SERPINA1	P01009	serpin peptidase inhibitor, clade A (alpha-1 antiproteinase, antitrypsin), member 1	Hemostasis; Metabolism of proteins; Vesicle-mediated transport	enzyme modulator	C0687675	Pregnancy loss	null	Pathologic Function	null	null	phenotype	0.433635923	0.888888889	0.002367032	1	0
5265	SERPINA1	P01009	serpin peptidase inhibitor, clade A (alpha-1 antiproteinase, antitrypsin), member 1	Hemostasis; Metabolism of proteins; Vesicle-mediated transport	enzyme modulator	C0013295	Duodenal Ulcer	Digestive System Diseases	Disease or Syndrome	D004381	null	disease	0.433635923	0.888888889	0.001900093	7	0
5265	SERPINA1	P01009	serpin peptidase inhibitor, clade A (alpha-1 antiproteinase, antitrypsin), member 1	Hemostasis; Metabolism of proteins; Vesicle-mediated transport	enzyme modulator	C0264393	Panacinar Emphysema	Respiratory Tract Diseases	Disease or Syndrome	D011656	null	disease	0.433635923	0.888888889	0.001628651	6	0
5265	SERPINA1	P01009	serpin peptidase inhibitor, clade A (alpha-1 antiproteinase, antitrypsin), member 1	Hemostasis; Metabolism of proteins; Vesicle-mediated transport	enzyme modulator	C0520463	Chronic active hepatitis	Digestive System Diseases	Disease or Syndrome	D006521	null	disease	0.433635923	0.888888889	0.001628651	6	0
5265	SERPINA1	P01009	serpin peptidase inhibitor, clade A (alpha-1 antiproteinase, antitrypsin), member 1	Hemostasis; Metabolism of proteins; Vesicle-mediated transport	enzyme modulator	C0005779	Blood Coagulation Disorders	Hemic and Lymphatic Diseases	Disease or Syndrome	D001778	null	group	0.433635923	0.888888889	0.001085767	4	0
5265	SERPINA1	P01009	serpin peptidase inhibitor, clade A (alpha-1 antiproteinase, antitrypsin), member 1	Hemostasis; Metabolism of proteins; Vesicle-mediated transport	enzyme modulator	C0027613	Neonatal hepatitis	Digestive System Diseases	Disease or Syndrome	null	null	disease	0.433635923	0.888888889	0.001085767	4	0
5265	SERPINA1	P01009	serpin peptidase inhibitor, clade A (alpha-1 antiproteinase, antitrypsin), member 1	Hemostasis; Metabolism of proteins; Vesicle-mediated transport	enzyme modulator	C0521173	Granulomatosis	null	Disease or Syndrome	null	null	disease	0.433635923	0.888888889	0.001085767	4	0
5265	SERPINA1	P01009	serpin peptidase inhibitor, clade A (alpha-1 antiproteinase, antitrypsin), member 1	Hemostasis; Metabolism of proteins; Vesicle-mediated transport	enzyme modulator	C0701807	Acute anterior uveitis	null	Disease or Syndrome	null	null	disease	0.433635923	0.888888889	0.001085767	4	0
5265	SERPINA1	P01009	serpin peptidase inhibitor, clade A (alpha-1 antiproteinase, antitrypsin), member 1	Hemostasis; Metabolism of proteins; Vesicle-mediated transport	enzyme modulator	C0019159	Hepatitis A	Virus Diseases; Digestive System Diseases	Disease or Syndrome	D006506	null	disease	0.433635923	0.888888889	0.000814326	3	0
5265	SERPINA1	P01009	serpin peptidase inhibitor, clade A (alpha-1 antiproteinase, antitrypsin), member 1	Hemostasis; Metabolism of proteins; Vesicle-mediated transport	enzyme modulator	C0026269	Mitral Valve Stenosis	Cardiovascular Diseases	Disease or Syndrome	D008946	null	disease	0.433635923	0.888888889	0.000814326	3	0
5265	SERPINA1	P01009	serpin peptidase inhibitor, clade A (alpha-1 antiproteinase, antitrypsin), member 1	Hemostasis; Metabolism of proteins; Vesicle-mediated transport	enzyme modulator	C0030326	Panniculitis	Skin and Connective Tissue Diseases	Disease or Syndrome	D015434	null	disease	0.433635923	0.888888889	0.000814326	3	0
[truncated: 110 more rows]
