# Supplementary material for: Cross-Kingdom Regulation of Putative miRNAs Derived from Happy Tree in Cancer Pathway: A Systems Biology Approach
Source: Int J Mol Sci. 2017 Jun 3;18(6):1191. doi: 10.3390/ijms18061191 (PMC5486014; doi:10.3390/ijms18061191)
Supplement: Supplementary file 1 [file ijms-18-01191-s001.zip › Supplementary files/Supplementary file S2 - Centrality values of all nodes.csv]

Gene Symbol	Eccentricity	Closeness	Radiality	Betweenness	Degree	Stress	Centroid	EigenVector	Bridging
ABCB6	0.333333333	0.003125	2.095238095	26.49035632	17	256	-73	0.024327251	3.285116151
ABHD5	0.5	0.003401361	2.25	82.55886097	42	1236	-47	0.075362567	2.210123402
ABLIM3	0.5	0.003484321	2.291666667	189.1425442	49	2210	-40	0.073979592	2.990262551
AGO3	0.5	0.003703704	2.392857143	347.6795419	66	4882	-23	0.118927986	2.906528521
AKAP5	0.333333333	0.003424658	2.261904762	199.0403213	45	2106	-45	0.065896655	3.523539596
ANKRD17	0.5	0.003745318	2.410714286	253.1010554	69	3420	-20	0.126882474	2.3383692
ANKRD27	0.333333333	0.003597122	2.345238095	136.3002445	59	2224	-31	0.111625764	1.768612812
ANKRD52	0.333333333	0.003194888	2.136904762	50.29209493	24	558	-66	0.03550824	3.085764322
APCDD1	0.333333333	0.003333333	2.214285714	86.53539687	38	1128	-53	0.063334811	2.445174723
APP	0.333333333	0.003460208	2.279761905	116.3438832	48	1600	-42	0.087851523	2.323755823
APPBP2	0.333333333	0.00330033	2.196428571	41.44189299	35	672	-56	0.067232857	1.612010412
ARPP19	0.333333333	0.003194888	2.136904762	35.79987835	27	468	-66	0.046622952	2.001333163
ASB4	0.333333333	0.003076923	2.06547619	8.583319099	16	122	-77	0.021893871	1.315427701
ASH1L	0.333333333	0.003861004	2.458333333	490.3999933	78	5104	-12	0.128691005	3.138336383
ATP2B4	0.5	0.003584229	2.339285714	156.3120318	57	2310	-32	0.106141601	2.223839367
B4GALNT1	0.333333333	0.003125	2.095238095	15.14891067	20	240	-72	0.030706284	1.603992043
BACH1	0.5	0.003289474	2.19047619	46.49463494	32	706	-57	0.059686659	2.163407968
BCL11A	0.5	0.003690037	2.386904762	229.4878656	65	3062	-24	0.117630746	2.364413856
BLNK	0.5	0.003546099	2.321428571	182.2832932	54	2258	-35	0.091305192	2.611365551
BNC2	0.5	0.003558719	2.327380952	184.4420264	55	2362	-34	0.0929943	2.616806652
BPTF	0.333333333	0.003508772	2.303571429	128.2857324	52	1640	-38	0.098270699	2.111844172
BTRC	0.333333333	0.003333333	2.214285714	86.98704163	37	1082	-53	0.064224934	2.608578318
C11orf87	0.333333333	0.003134796	2.101190476	25.69980443	20	304	-72	0.032642621	2.594666989
C11orf93	0.333333333	0.003154574	2.113095238	30.13867945	23	428	-70	0.038173572	2.442436127
C1orf226	0.333333333	0.00310559	2.083333333	28.19199779	18	306	-75	0.024354546	3.206714557
C3orf18	0.5	0.003676471	2.380952381	364.1918927	64	3658	-25	0.098866946	3.311205046
C6orf25	0.333333333	0.003125	2.095238095	40.72985119	20	416	-73	0.026882187	3.266035302
CACUL1	0.333333333	0.003039514	2.041666667	10.37461349	16	156	-81	0.02929583	1.90939974
CBFA2T3	0.5	0.003731343	2.404761905	272.482004	68	3316	-21	0.118916266	2.54212503
CBX5	0.333333333	0.003401361	2.25	76.98117371	43	1112	-47	0.084264431	2.032617677
CCDC93	0.5	0.003412969	2.255952381	74.96480029	43	1170	-46	0.08226473	1.903836225
CCNJL	0.333333333	0.003533569	2.31547619	288.3876558	54	2618	-36	0.077682387	3.391335489
CCR1	0.333333333	0.003225806	2.154761905	33.29937951	29	496	-63	0.050510268	1.828048266
CD44	0.333333333	0.003367003	2.232142857	89.45844462	40	1212	-50	0.071055455	2.401274874
CDC42EP3	0.333333333	0.003436426	2.267857143	89.87870778	47	1364	-44	0.087290221	1.935200778
CELF2	0.5	0.003937008	2.488095238	407.5798407	82	5214	-7	0.143299021	2.592434498
CEP350	0.333333333	0.003448276	2.273809524	93.03117952	49	1362	-43	0.097050342	1.800482418
CLCN6	0.5	0.003496503	2.297619048	107.4505654	50	1596	-39	0.095801904	2.035124693
CLHC1	0.333333333	0.00330033	2.196428571	87.72223088	35	928	-56	0.060055403	2.899916562
CLIP3	0.333333333	0.003333333	2.214285714	84.43600955	38	962	-53	0.065239287	2.440171259
CNOT11	0.5	0.003773585	2.422619048	370.8498547	71	3908	-18	0.118298836	2.779678619
COX18	0.333333333	0.003154574	2.113095238	28.43525874	23	404	-69	0.040869435	2.406019188
CPM	0.333333333	0.003322259	2.208333333	86.19689088	37	1072	-54	0.054416783	2.466008685
CREBZF	0.333333333	0.003205128	2.142857143	28.0925965	27	392	-65	0.051785019	1.822276791
CRTAP	0.5	0.003472222	2.285714286	146.4362527	48	1794	-41	0.080017176	2.705646846
DBF4B	0.333333333	0.003125	2.095238095	25.2955366	20	362	-73	0.035766537	2.57827005
DCTN4	0.333333333	0.003412969	2.255952381	101.3154115	44	1488	-46	0.074854029	2.204263545
DCTN5	0.333333333	0.003215434	2.148809524	50.27353125	28	606	-64	0.048475928	2.556204176
DDX17	0.5	0.003460208	2.279761905	80.83396337	47	1260	-42	0.093849465	1.742020644
DIDO1	0.333333333	0.003412969	2.255952381	66.39338732	45	1066	-46	0.090545863	1.673416137
DLG2	0.5	0.003802281	2.43452381	423.9543676	73	4602	-16	0.118242376	3.140427418
DSTYK	0.333333333	0.003496503	2.297619048	160.8182766	51	1972	-39	0.090598203	2.652433604
EAF1	0.333333333	0.003472222	2.285714286	160.2591951	51	1816	-41	0.085770107	2.345028883
EBF1	0.5	0.003584229	2.339285714	304.6926614	57	3632	-32	0.096966057	3.196311442
EFR3B	0.333333333	0.003039514	2.041666667	13.40764172	16	174	-79	0.022347782	2.144461444
EID1	0.333333333	0.003257329	2.172619048	49.17970993	31	674	-60	0.054638836	2.19466784
ENSA	0.333333333	0.003095975	2.077380952	28.36625429	20	328	-75	0.031164757	2.81058513
EPG5	0.333333333	0.003174603	2.125	33.85127013	28	458	-68	0.054549062	2.061539311
EXOSC3	0.333333333	0.003003003	2.017857143	20.26549271	16	194	-85	0.026754978	3.08011453
FAM3C	0.5	0.003610108	2.351190476	192.9918339	59	2490	-30	0.103719284	2.428238415
FAM49A	0.333333333	0.003745318	2.410714286	352.5127384	70	3864	-20	0.115519966	2.839537773
FBXL17	0.333333333	0.003558719	2.327380952	153.8286833	56	2186	-34	0.103190388	2.292939066
FCRLA	0.333333333	0.003246753	2.166666667	46.58967165	30	640	-61	0.053956582	2.208572953
FMNL3	0.333333333	0.003154574	2.113095238	17.6939527	20	268	-70	0.036003033	2.081392736
GALNT10	0.5	0.003623188	2.357142857	335.8530449	60	4218	-29	0.100247317	3.260117096
GINS4	0.333333333	0.003125	2.095238095	24.81543841	17	262	-73	0.024326494	3.038824213
GLIS3	0.333333333	0.003333333	2.214285714	69.21212322	37	902	-53	0.065953507	2.20673193
GPATCH4	0.333333333	0.003194888	2.136904762	54.72557817	24	622	-66	0.037804252	3.502538107
GPATCH8	0.333333333	0.003571429	2.333333333	148.8905589	57	2078	-33	0.105853091	2.021784798
GPNMB	0.333333333	0.003367003	2.232142857	95.21692377	40	1174	-50	0.066165637	2.572514787
GRINA	0.333333333	0.003289474	2.19047619	128.6742973	35	1102	-57	0.047466972	3.405638865
GSK3B	0.333333333	0.003496503	2.297619048	105.5648004	51	1536	-39	0.096248648	1.902739329
GYPA	0.333333333	0.003174603	2.125	40.95392024	23	412	-68	0.032937921	2.898827181
HAUS3	0.333333333	0.003597122	2.345238095	176.3276886	59	2442	-31	0.102375398	2.175249608
HELZ	0.333333333	0.003546099	2.321428571	107.7039388	56	1696	-35	0.10888852	1.625228061
HMBOX1	0.5	0.003623188	2.357142857	213.2331484	60	2672	-29	0.109666351	2.534857307
HPCAL4	0.333333333	0.003115265	2.089285714	29.92855535	19	326	-72	0.026980693	3.086538495
HS2ST1	0.333333333	0.003215434	2.148809524	19.22527056	27	368	-64	0.055127267	1.43211729
IGF1	0.5	0.003424658	2.261904762	123.2573739	44	1496	-45	0.070872596	2.647716882
ITGA2	0.333333333	0.003484321	2.291666667	161.6274886	50	2042	-40	0.087560762	2.790612138
ITPRIP	0.333333333	0.003460208	2.279761905	162.6524811	49	1870	-42	0.078763564	2.670619612
IYD	0.333333333	0.003367003	2.232142857	164.3047969	40	1448	-50	0.054876345	3.323349818
JPH3	0.333333333	0.003164557	2.119047619	32.83764131	22	326	-69	0.03323889	2.524997616
KANSL2	0.333333333	0.003597122	2.345238095	224.5955961	62	2742	-31	0.106232418	2.390031438
KAZN	0.333333333	0.003215434	2.148809524	58.62448801	27	746	-64	0.044214641	3.029583016
KCNJ10	0.333333333	0.003311258	2.202380952	73.72510421	35	880	-55	0.055137321	2.481340136
KIF13A	0.5	0.003533569	2.31547619	136.2864659	53	1952	-36	0.094262666	2.248486998
LUC7L3	0.333333333	0.003508772	2.303571429	115.2129651	52	1708	-38	0.098257215	1.984639122
MARVELD1	0.333333333	0.003267974	2.178571429	89.97964971	32	964	-59	0.047280888	3.252378648
MEF2C	0.333333333	0.003623188	2.357142857	189.9673941	61	2520	-29	0.110506896	2.232961653
METTL20	0.333333333	0.003125	2.095238095	30.67519348	18	414	-73	0.02867392	3.551867062
MGAT4A	0.333333333	0.003355705	2.226190476	87.54836843	39	1146	-51	0.065492019	2.502750633
MIP	0.333333333	0.00310559	2.083333333	104.7235535	21	1176	-75	0.024212494	4.259131113
MKI67	0.333333333	0.003333333	2.214285714	133.8568932	37	1234	-53	0.057567066	3.388161943
MMAA	0.333333333	0.003030303	2.035714286	16.74339938	15	180	-83	0.024318089	2.87183844
MRPL11	0.333333333	0.003144654	2.107142857	72.460597	23	550	-69	0.027096046	3.945464222
MTUS2	0.333333333	0.00330033	2.196428571	91.65652666	34	970	-56	0.050485646	2.91240825
MUM1L1	0.333333333	0.003205128	2.142857143	60.87979453	27	678	-64	0.034441047	2.747329381
MYCBP2	0.5	0.003690037	2.386904762	310.6577882	65	4402	-24	0.122524549	2.808113474
MYO9A	0.5	0.003816794	2.44047619	310.7914441	74	4120	-15	0.133220628	2.502404597
NAP1L5	0.333333333	0.003194888	2.136904762	25.62171091	26	438	-66	0.049203569	1.875017591
NCOA4	0.333333333	0.003676471	2.380952381	352.5472086	66	3430	-25	0.104750371	3.015247435
NPY1R	0.333333333	0.003496503	2.297619048	235.9777572	52	2358	-39	0.076740476	3.113416142
NUMB	0.5	0.003508772	2.303571429	113.683944	51	1636	-38	0.096186607	2.081986304
ORM1	0.5	0.003257329	2.172619048	81.67419002	29	808	-60	0.042366356	3.428226586
PACS1	0.333333333	0.003389831	2.244047619	129.0816576	42	1452	-48	0.068700141	2.880141729
PARVA	0.333333333	0.003472222	2.285714286	146.2880462	49	1892	-41	0.079003335	2.55205789
PATE2	0.333333333	0.003164557	2.119047619	60.3413559	25	566	-68	0.032307662	2.95831315
PCDHA1	0.333333333	0.003067485	2.05952381	17.65698368	16	204	-76	0.023876746	2.611612069
PEG3	0.333333333	0.003355705	2.226190476	133.3091184	39	1420	-51	0.059859969	3.256214167
PGLYRP4	0.5	0.003663004	2.375	509.4339834	63	4836	-27	0.080216591	3.617729564
PHF21A	0.333333333	0.003460208	2.279761905	98.31281898	49	1352	-42	0.094063152	1.913226756
PIK3C2B	0.5	0.004016064	2.517857143	535.6421457	87	5896	-2	0.14726998	2.873049014
PIK3R3	0.5	0.003496503	2.297619048	271.9987278	50	3178	-39	0.07933733	3.494421957
PIP4K2B	0.333333333	0.003378378	2.238095238	60.1344793	42	916	-49	0.084036802	1.715355425
PJA2	0.5	0.003921569	2.482142857	396.5355377	81	4778	-8	0.143720894	2.548103347
PLEKHH1	0.333333333	0.003333333	2.214285714	145.4025613	39	1504	-53	0.059277245	3.477394441
POLR3B	0.333333333	0.003508772	2.303571429	210.0392168	52	2344	-38	0.087263382	3.050944527
POM121	0.5	0.003731343	2.404761905	657.7475961	68	6182	-22	0.096611271	4.209055233
PPAPDC2	0.333333333	0.003333333	2.214285714	120.9483235	38	1270	-53	0.059717398	3.065138976
PRELP	0.333333333	0.003289474	2.19047619	61.02001046	33	848	-57	0.052310317	2.328324976
PROX1	0.333333333	0.003623188	2.357142857	287.2608393	61	3242	-29	0.101742561	3.060327096
PRRC2C	0.5	0.003436426	2.267857143	73.80873529	45	1146	-44	0.090560616	1.795264626
PRX	0.333333333	0.003067485	2.05952381	12.45918121	14	160	-79	0.022869593	2.533060934
RAP2A	0.333333333	0.003367003	2.232142857	56.51041849	40	972	-50	0.078316066	1.753889459
RAP2C	0.333333333	0.003367003	2.232142857	127.6650148	43	1478	-50	0.075402725	2.855979889
RBM33	0.5	0.003322259	2.208333333	54.32448213	35	872	-54	0.069000085	2.118998874
RGS7	0.333333333	0.00330033	2.196428571	72.55192276	34	1006	-56	0.056689719	2.648333317
RHOU	0.333333333	0.00330033	2.196428571	101.8329749	36	1004	-56	0.056475745	2.95880612
RING1	0.333333333	0.003236246	2.160714286	51.39526949	29	646	-62	0.050715767	2.504802708
RNF144A	0.5	0.003546099	2.321428571	185.4684657	54	2326	-35	0.093220873	2.650693396
RNF39	0.333333333	0.003546099	2.321428571	399.060557	55	3812	-36	0.069462096	3.703672177
RPS6KA6	0.333333333	0.003115265	2.089285714	21.25394458	19	306	-74	0.032722833	2.609047811
RPS6KC1	0.333333333	0.003610108	2.351190476	176.8915345	60	2434	-30	0.108853856	2.141504544
SCN8A	0.5	0.003472222	2.285714286	219.5367662	48	2208	-41	0.070512185	3.383947424
SERF1A	0.333333333	0.002564103	1.678571429	0.086956522	3	2	-119	0.005604136	0.534684114
SERPINA1	0.333333333	0.003278689	2.18452381	47.50339646	33	766	-58	0.058921429	2.047350775
SERTAD2	0.333333333	0.003831418	2.446428571	271.4108549	76	3802	-14	0.140344248	2.183675734
SETBP1	0.333333333	0.004048583	2.529761905	494.5869113	90	5976	2	0.155639293	2.565710276
SLC1A2	0.5	0.003412969	2.255952381	142.7956335	43	1738	-46	0.06531928	2.876396463
SLC30A4	0.5	0.003389831	2.244047619	97.71716249	41	1232	-48	0.072489793	2.548053825
SLC41A1	0.333333333	0.003246753	2.166666667	40.19911589	29	562	-61	0.054414197	2.158527902
SOGA3	0.333333333	0.002604167	1.714285714	0.554419553	4	12	-116	0.005481571	1.438111929
SOX7	0.333333333	0.003184713	2.130952381	43.45084172	26	510	-66	0.042392554	2.600974329
SPATA6L	0.333333333	0.003267974	2.178571429	64.4633041	31	796	-59	0.045558732	2.570982339
STAMBP	0.333333333	0.003278689	2.18452381	55.22010749	33	722	-58	0.058713804	2.245590306
STARD13	0.5	0.003533569	2.31547619	158.7186152	53	2256	-36	0.094620624	2.579177582
STK35	0.333333333	0.003115265	2.089285714	12.78037673	17	190	-74	0.032084298	2.190445122
SYTL4	0.333333333	0.002949853	1.982142857	14.83971802	15	140	-88	0.018113103	2.228618655
TCF4	0.5	0.003968254	2.5	436.3162606	84	5150	-5	0.143976474	2.595515305
TDRD1	0.333333333	0.003215434	2.148809524	64.51468568	29	670	-63	0.036559314	2.551294851
TFB1M	0.5	0.003521127	2.30952381	144.4386	52	2014	-37	0.095905751	2.376134438
TGOLN2	0.333333333	0.00330033	2.196428571	36.48203809	34	650	-56	0.066927414	1.608915661
TIPARP	0.333333333	0.003676471	2.380952381	363.7661051	65	3564	-25	0.101698288	3.224239261
TMEM106C	0.333333333	0.003164557	2.119047619	51.49181877	23	466	-69	0.034052569	3.401842396
TMEM14E	0.333333333	0.002506266	1.625	0.843433584	3	14	-129	0.005383544	3.597260407
TNRC6B	0.5	0.003584229	2.339285714	127.1687516	57	1892	-32	0.110669093	1.825423181
TPCN2	0.333333333	0.003039514	2.041666667	11.64117793	16	174	-80	0.027817535	2.04864127
TRIM62	0.333333333	0.003184713	2.130952381	24.72587961	23	366	-67	0.040961953	2.137957514
TRUB1	0.333333333	0.003164557	2.119047619	28.23716799	22	398	-69	0.038137629	2.420062813
TTC26	0.333333333	0.00308642	2.071428571	21.16142362	16	202	-77	0.022367187	3.138739689
UBXN4	0.333333333	0.003164557	2.119047619	19.14760438	26	334	-67	0.04944332	1.32218992
UNC5B	0.333333333	0.00330033	2.196428571	72.93501613	34	872	-56	0.054953705	2.59676284
ZBTB7A	0.333333333	0.003205128	2.142857143	40.84325102	26	558	-65	0.045323093	2.611031856
ZDHHC3	0.333333333	0.003184713	2.130952381	38.55103077	24	458	-67	0.037038915	2.863455914
ZNF169	0.333333333	0.003115265	2.089285714	18.62684595	17	258	-74	0.028069555	2.752478636
ZNF37A	0.333333333	0.003703704	2.392857143	243.5532403	67	3214	-23	0.121166634	2.271993266
ZNF540	0.333333333	0.003154574	2.113095238	26.13927337	21	330	-70	0.038147055	2.571053226
ZNF609	0.333333333	0.003289474	2.19047619	55.59702741	34	772	-57	0.062840401	2.196344231
